# Supplementary material for: catena-Poly[[[bis­(methanol-κO)bis­(seleno­cyanato-κN)manganese(II)]-μ-1,2-bis­(pyridin-4-yl)ethane-κ2 N:N′] 1,2-bis­(pyridin-4-yl)ethane monosolvate]
Source: Acta Crystallogr Sect E Struct Rep Online. 2013 Mar 20;69(Pt 4):m223. doi: 10.1107/S1600536813007150 (PMC3629498; doi:10.1107/S1600536813007150)
Supplement: Supplementary file 1 [file e-69-0m223-sup1.cif]

##############################################################################
#                                                                            #
# This CIF contains the data in a paper accepted for publication in          #
# Acta Crystallographica Section E. It conforms to the requirements of       #
# Notes for Authors for Acta Crystallographica Section E, and has been       #
# peer reviewed under the auspices of the IUCr Commission on Journals.       #
#                                                                            #
# Full details of the Crystallographic Information File format               #
# are given in the paper "The Crystallographic Information File (CIF):       #
# a New Standard Archive File for Crystallography" by S. R. Hall, F. H.      #
# Allen and I. D. Brown [Acta Cryst. (1991), A47, 655-685].                  #
#                                                                            #
# The current version of the core CIF dictionary is obtainable from          #
# ftp://ftp.iucr.org/pub/cif_core.dic.                                       #
#                                                                            #
# Software is freely available for graphical display of the structure(s)     #
# in this CIF. For information consult the CIF software page                 #
# http://www.iucr.org/resources/cif/software.                                #
#                                                                            #
# This file may be used for bona fide research purposes within the           #
# scientific community so long as proper attribution is given to the journal # 
# article from which it was obtained.                                        #
#                                                                            #
##############################################################################
data_I
_audit_creation_method     SHELXL-97
_chemical_name_systematic
;\
<i>catena</i>-Poly[[[bis(methanol-\k<i>O</i>)bis(selenocyanato-\
\k<i>N</i>)manganese(II)]-\m-1,2-bis(pyridin-4-yl)ethane-\
\k^2^<i>N</i>:<i>N</i>']  1,2-bis(pyridin-4-yl)ethane monosolvate]
;
_chemical_name_common     ?
_chemical_formula_moiety     'C16 H20 Mn N4 O2 Se2, C12 H12 N2'
_chemical_formula_sum     'C28 H32 Mn N6 O2 Se2'
_chemical_formula_iupac     '[Mn (N C Se)2 (C12 H12 N2) (C H4 O)2], C12 H12 N2'
_chemical_formula_weight     697.46
_chemical_melting_point     ?
_symmetry_cell_setting     monoclinic
_symmetry_space_group_name_H-M     'C 2/c'
_symmetry_space_group_name_Hall     '-C 2yc'
loop_
    _symmetry_equiv_pos_as_xyz
    'x, y, z'
    '-x, y, -z+1/2'
    'x+1/2, y+1/2, z'
    '-x+1/2, y+1/2, -z+1/2'
    '-x, -y, -z'
    'x, -y, z-1/2'
    '-x+1/2, -y+1/2, -z'
    'x+1/2, -y+1/2, z-1/2'
_cell_length_a     19.1840(10)
_cell_length_b     9.7854(4)
_cell_length_c     17.3468(9)
_cell_angle_alpha     90.00
_cell_angle_beta     108.624(4)
_cell_angle_gamma     90.00
_cell_volume     3085.9(3)
_cell_formula_units_Z     4
_cell_measurement_reflns_used     10827
_cell_measurement_theta_min     2.24
_cell_measurement_theta_max     26.00
_cell_measurement_temperature     293(2)
_exptl_crystal_description     block
_exptl_crystal_colour     'light-red'
_exptl_crystal_size_max     0.1418
_exptl_crystal_size_mid     0.1070
_exptl_crystal_size_min     0.0629
_exptl_crystal_density_diffrn     1.501
_exptl_crystal_density_meas     ?
_exptl_crystal_density_method     'not measured'
_exptl_crystal_F_000     1404
_exptl_absorpt_coefficient_mu     2.821
_exptl_absorpt_correction_type     numerical
_exptl_absorpt_process_details     '(X-SHAPE and X-RED32; Stoe & Cie, 2008)'
_exptl_absorpt_correction_T_min     0.4931
_exptl_absorpt_correction_T_max     0.7482
_exptl_special_details     ?
_diffrn_ambient_temperature     293(2)
_diffrn_radiation_type     MoK\a
_diffrn_radiation_wavelength     0.71073
_diffrn_radiation_source     'fine-focus sealed tube'
_diffrn_radiation_monochromator     graphite
_diffrn_measurement_device_type     'Stoe IPDS-2'
_diffrn_measurement_method     '\w scan'
_diffrn_detector_area_resol_mean     ?
_diffrn_reflns_number     10827
_diffrn_reflns_av_R_equivalents     0.0319
_diffrn_reflns_av_sigmaI/netI     0.0224
_diffrn_reflns_theta_min     2.24
_diffrn_reflns_theta_max     26.00
_diffrn_reflns_theta_full     26.00
_diffrn_measured_fraction_theta_max     0.987
_diffrn_measured_fraction_theta_full     0.987
_diffrn_reflns_limit_h_min     -23
_diffrn_reflns_limit_h_max     23
_diffrn_reflns_limit_k_min     -12
_diffrn_reflns_limit_k_max     10
_diffrn_reflns_limit_l_min     -21
_diffrn_reflns_limit_l_max     21
_diffrn_standards_number     0
_diffrn_standards_interval_count     ?
_diffrn_standards_interval_time     0
_diffrn_standards_decay_%     0
_refine_special_details
;
Refinement of <i>F</i>^2^ against ALL reflections. The weighted <i>R</i>-factor
<i>wR</i> and goodness of fit <i>S</i> are based on <i>F</i>^2^, conventional
<i>R</i>-factors <i>R</i> are based on <i>F</i>, with <i>F</i> set to zero for
negative <i>F</i>^2^. The threshold expression of <i>F</i>^2^ >
\s(<i>F</i>^2^) is used only for calculating <i>R</i>-factors(gt) <i>etc</i>.
and is not relevant to the choice of reflections for refinement.
<i>R</i>-factors based on <i>F</i>^2^ are statistically about twice as large
as those based on <i>F</i>, and <i>R</i>- factors based on ALL data will be
even larger.
;
_reflns_number_total     2998
_reflns_number_gt     2556
_reflns_threshold_expression     I>2\s(I)
_refine_ls_structure_factor_coef     Fsqd
_refine_ls_matrix_type     full
_refine_ls_R_factor_all     0.0529
_refine_ls_R_factor_gt     0.0424
_refine_ls_wR_factor_gt     0.0896
_refine_ls_wR_factor_ref     0.0938
_refine_ls_goodness_of_fit_ref     1.059
_refine_ls_restrained_S_all     1.059
_refine_ls_number_reflns     2998
_refine_ls_number_parameters     179
_refine_ls_number_restraints     0
_refine_ls_hydrogen_treatment     constr
_refine_ls_weighting_scheme     calc
_refine_ls_weighting_details
         'calc w=1/[\s^2^(Fo^2^)+(0.0346P)^2^+5.6439P] where P=(Fo^2^+2Fc^2^)/3'
_atom_sites_solution_hydrogens     geom
_atom_sites_solution_primary     direct
_atom_sites_solution_secondary     difmap
_refine_ls_shift/su_max     0.001
_refine_ls_shift/su_mean     0.000
_refine_diff_density_max     0.557
_refine_diff_density_min     -0.578
_refine_ls_extinction_method     none
_refine_ls_extinction_coef     ?
loop_
    _atom_type_symbol
    _atom_type_description
    _atom_type_scat_dispersion_real
    _atom_type_scat_dispersion_imag
    _atom_type_scat_source
    'C' 'C' 0.0033 0.0016
                         'International Tables Vol C Tables 4.2.6.8 and 6.1.1.4'
    'H' 'H' 0.0000 0.0000
                         'International Tables Vol C Tables 4.2.6.8 and 6.1.1.4'
    'N' 'N' 0.0061 0.0033
                         'International Tables Vol C Tables 4.2.6.8 and 6.1.1.4'
    'Mn' 'Mn' 0.3368 0.7283
                         'International Tables Vol C Tables 4.2.6.8 and 6.1.1.4'
    'Se' 'Se' -0.0929 2.2259
                         'International Tables Vol C Tables 4.2.6.8 and 6.1.1.4'
    'O' 'O' 0.0106 0.0060
                         'International Tables Vol C Tables 4.2.6.8 and 6.1.1.4'
_computing_data_collection     'X-AREA (Stoe & Cie, 2008)'
_computing_cell_refinement     'X-AREA (Stoe & Cie, 2008)'
_computing_data_reduction     'X-AREA (Stoe & Cie, 2008)'
_computing_structure_solution     'SHELXS97 (Sheldrick, 2008)'
_computing_structure_refinement     'SHELXL97 (Sheldrick, 2008)'
_computing_molecular_graphics
               'XP in SHELXTL (Sheldrick, 2008) and DIAMOND (Brandenburg, 2011)'
_computing_publication_material     'XCIF in SHELXTL (Sheldrick, 2008)'
loop_
    _atom_site_type_symbol
    _atom_site_label
    _atom_site_fract_x
    _atom_site_fract_y
    _atom_site_fract_z
    _atom_site_U_iso_or_equiv
    _atom_site_adp_type
    _atom_site_calc_flag
    _atom_site_refinement_flags
    _atom_site_occupancy
    _atom_site_symmetry_multiplicity
    _atom_site_disorder_assembly
    _atom_site_disorder_group
    Mn Mn1 0.5000 1.0000 0.5000 0.04285(17) Uani d S 1 2 . .
    N N1 0.58695(16) 0.8976(3) 0.59516(18) 0.0613(7) Uani d . 1 1 . .
    C C1 0.63537(18) 0.8574(3) 0.64832(19) 0.0490(7) Uani d . 1 1 . .
    Se Se1 0.71095(2) 0.79679(6) 0.72941(2) 0.07953(18) Uani d . 1 1 . .
    N N10 0.51948(13) 1.1948(3) 0.58050(15) 0.0456(6) Uani d . 1 1 . .
    C C10 0.48071(18) 1.3084(3) 0.55279(19) 0.0519(7) Uani d . 1 1 . .
    H H10 0.4496 1.3092 0.4992 0.062 Uiso calc R 1 1 . .
    C C11 0.48422(19) 1.4238(3) 0.59895(19) 0.0538(7) Uani d . 1 1 . .
    H H11 0.4558 1.4997 0.5765 0.065 Uiso calc R 1 1 . .
    C C12 0.52999(17) 1.4274(3) 0.67895(18) 0.0479(7) Uani d . 1 1 . .
    C C13 0.57134(18) 1.3113(3) 0.70726(19) 0.0506(7) Uani d . 1 1 . .
    H H13 0.6036 1.3087 0.7602 0.061 Uiso calc R 1 1 . .
    C C14 0.56489(18) 1.1998(3) 0.65745(18) 0.0503(7) Uani d . 1 1 . .
    H H14 0.5936 1.1235 0.6782 0.060 Uiso calc R 1 1 . .
    C C15 0.5318(2) 1.5500(3) 0.7320(2) 0.0579(8) Uani d . 1 1 . .
    H H15B 0.5292 1.6324 0.7002 0.070 Uiso calc R 1 1 . .
    H H15A 0.5782 1.5512 0.7761 0.070 Uiso calc R 1 1 . .
    N N20 0.34138(14) 0.6923(3) 0.51881(16) 0.0499(6) Uani d . 1 1 . .
    C C20 0.31374(17) 0.6393(3) 0.57385(19) 0.0504(7) Uani d . 1 1 . .
    H H20 0.3201 0.6876 0.6218 0.060 Uiso calc R 1 1 . .
    C C21 0.27652(18) 0.5175(3) 0.5634(2) 0.0525(8) Uani d . 1 1 . .
    H H21 0.2592 0.4845 0.6042 0.063 Uiso calc R 1 1 . .
    C C22 0.26479(16) 0.4436(3) 0.49260(19) 0.0484(7) Uani d . 1 1 . .
    C C23 0.29261(19) 0.4991(4) 0.4349(2) 0.0556(8) Uani d . 1 1 . .
    H H23 0.2864 0.4537 0.3861 0.067 Uiso calc R 1 1 . .
    C C24 0.32931(18) 0.6210(4) 0.4504(2) 0.0556(8) Uani d . 1 1 . .
    H H24 0.3470 0.6565 0.4105 0.067 Uiso calc R 1 1 . .
    C C25 0.22544(19) 0.3082(3) 0.4790(2) 0.0594(8) Uani d . 1 1 . .
    H H25B 0.2067 0.2898 0.4211 0.071 Uiso calc R 1 1 . .
    H H25A 0.1838 0.3135 0.4991 0.071 Uiso calc R 1 1 . .
    O O1 0.41951(12) 0.9297(2) 0.55852(13) 0.0569(6) Uani d . 1 1 . .
    H H1O1 0.3981 0.8571 0.5437 0.085 Uiso d R 1 1 . .
    C C2 0.4253(2) 0.9473(4) 0.6411(2) 0.0733(11) Uani d . 1 1 . .
    H H2A 0.4674 0.8985 0.6747 0.110 Uiso calc R 1 1 . .
    H H2B 0.3817 0.9126 0.6502 0.110 Uiso calc R 1 1 . .
    H H2C 0.4305 1.0427 0.6546 0.110 Uiso calc R 1 1 . .
loop_
    _atom_site_aniso_label
    _atom_site_aniso_U_11
    _atom_site_aniso_U_22
    _atom_site_aniso_U_33
    _atom_site_aniso_U_12
    _atom_site_aniso_U_13
    _atom_site_aniso_U_23
    Mn1 0.0432(3) 0.0442(3) 0.0405(3) -0.0021(3) 0.0125(3) -0.0006(3)
    N1 0.0589(17) 0.0628(18) 0.0552(16) 0.0070(14) 0.0083(14) 0.0008(14)
    C1 0.0547(18) 0.0482(17) 0.0464(17) -0.0017(14) 0.0194(15) -0.0048(13)
    Se1 0.0631(2) 0.1235(4) 0.0473(2) 0.0165(2) 0.01114(17) 0.0192(2)
    N10 0.0458(13) 0.0472(14) 0.0446(13) -0.0059(11) 0.0153(11) -0.0015(11)
    C10 0.0552(18) 0.0522(18) 0.0444(16) 0.0001(15) 0.0105(14) -0.0015(14)
    C11 0.0618(19) 0.0460(18) 0.0528(18) 0.0041(15) 0.0171(15) 0.0027(14)
    C12 0.0551(17) 0.0460(17) 0.0474(16) -0.0100(14) 0.0231(14) -0.0007(13)
    C13 0.0529(17) 0.0551(19) 0.0411(15) -0.0065(15) 0.0113(13) 0.0002(14)
    C14 0.0531(17) 0.0491(17) 0.0471(17) 0.0008(14) 0.0139(14) 0.0028(14)
    C15 0.078(2) 0.0452(17) 0.0534(18) -0.0115(16) 0.0252(17) -0.0031(15)
    N20 0.0517(14) 0.0441(14) 0.0524(15) -0.0061(12) 0.0144(12) 0.0033(11)
    C20 0.0539(18) 0.0471(17) 0.0509(17) -0.0018(14) 0.0179(15) -0.0029(14)
    C21 0.0586(18) 0.0501(19) 0.0542(18) -0.0050(15) 0.0258(15) 0.0060(14)
    C22 0.0445(16) 0.0423(15) 0.0574(18) -0.0046(13) 0.0150(14) 0.0021(14)
    C23 0.064(2) 0.0557(18) 0.0476(17) -0.0113(17) 0.0184(15) -0.0044(15)
    C24 0.0605(19) 0.058(2) 0.0504(17) -0.0138(16) 0.0208(15) 0.0050(15)
    C25 0.0547(19) 0.0495(19) 0.073(2) -0.0122(15) 0.0186(17) -0.0020(16)
    O1 0.0645(14) 0.0578(13) 0.0537(12) -0.0239(11) 0.0262(11) -0.0092(11)
    C2 0.088(3) 0.083(3) 0.056(2) -0.030(2) 0.032(2) -0.0117(19)
_geom_special_details
;
All e.s.d.'s (except the e.s.d. in the dihedral angle between two l.s. planes)
are estimated using the full covariance matrix. The cell e.s.d.'s are taken
into account individually in the estimation of e.s.d.'s in distances, angles
and torsion angles; correlations between e.s.d.'s in cell parameters are only
used when they are defined by crystal symmetry. An approximate (isotropic)
treatment of cell e.s.d.'s is used for estimating e.s.d.'s involving l.s.
planes.
;
loop_
    _geom_bond_atom_site_label_1
    _geom_bond_atom_site_label_2
    _geom_bond_site_symmetry_2
    _geom_bond_distance
    _geom_bond_publ_flag
    Mn1 N1 5_676 2.180(3) ?
    Mn1 N1 . 2.180(3) y
    Mn1 O1 5_676 2.211(2) ?
    Mn1 O1 . 2.211(2) y
    Mn1 N10 5_676 2.322(2) ?
    Mn1 N10 . 2.322(2) y
    N1 C1 . 1.149(4) ?
    C1 Se1 . 1.769(3) ?
    N10 C10 . 1.338(4) ?
    N10 C14 . 1.342(4) ?
    C10 C11 . 1.374(4) ?
    C10 H10 . 0.9300 ?
    C11 C12 . 1.386(4) ?
    C11 H11 . 0.9300 ?
    C12 C13 . 1.383(5) ?
    C12 C15 . 1.506(4) ?
    C13 C14 . 1.372(4) ?
    C13 H13 . 0.9300 ?
    C14 H14 . 0.9300 ?
    C15 C15 2_656 1.538(7) ?
    C15 H15B . 0.9700 ?
    C15 H15A . 0.9700 ?
    N20 C24 . 1.331(4) ?
    N20 C20 . 1.336(4) ?
    C20 C21 . 1.372(4) ?
    C20 H20 . 0.9300 ?
    C21 C22 . 1.380(5) ?
    C21 H21 . 0.9300 ?
    C22 C23 . 1.386(4) ?
    C22 C25 . 1.506(4) ?
    C23 C24 . 1.368(5) ?
    C23 H23 . 0.9300 ?
    C24 H24 . 0.9300 ?
    C25 C25 7_556 1.509(7) ?
    C25 H25B . 0.9700 ?
    C25 H25A . 0.9700 ?
    O1 C2 . 1.412(4) ?
    O1 H1O1 . 0.8200 ?
    C2 H2A . 0.9600 ?
    C2 H2B . 0.9600 ?
    C2 H2C . 0.9600 ?
loop_
    _geom_angle_atom_site_label_1
    _geom_angle_atom_site_label_2
    _geom_angle_atom_site_label_3
    _geom_angle_site_symmetry_1
    _geom_angle_site_symmetry_3
    _geom_angle
    _geom_angle_publ_flag
    N1 Mn1 N1 5_676 . 180.0000(10)
                                 ?
    N1 Mn1 O1 5_676 5_676 89.25(10) ?
    N1 Mn1 O1 . 5_676 90.75(10) ?
    N1 Mn1 O1 5_676 . 90.75(10) ?
    N1 Mn1 O1 . . 89.25(10) ?
    O1 Mn1 O1 5_676 . 180.0 ?
    N1 Mn1 N10 5_676 5_676 89.13(10) ?
    N1 Mn1 N10 . 5_676 90.87(10) ?
    O1 Mn1 N10 5_676 5_676 88.92(8) ?
    O1 Mn1 N10 . 5_676 91.08(8) ?
    N1 Mn1 N10 5_676 . 90.87(10) ?
    N1 Mn1 N10 . . 89.13(10) ?
    O1 Mn1 N10 5_676 . 91.08(8) ?
    O1 Mn1 N10 . . 88.92(8) ?
    N10 Mn1 N10 5_676 . 180.0 ?
    C1 N1 Mn1 . . 172.7(3) ?
    N1 C1 Se1 . . 179.0(3) ?
    C10 N10 C14 . . 115.9(3) ?
    C10 N10 Mn1 . . 120.1(2) ?
    C14 N10 Mn1 . . 123.9(2) ?
    N10 C10 C11 . . 123.7(3) ?
    N10 C10 H10 . . 118.1 ?
    C11 C10 H10 . . 118.1 ?
    C10 C11 C12 . . 120.1(3) ?
    C10 C11 H11 . . 119.9 ?
    C12 C11 H11 . . 119.9 ?
    C13 C12 C11 . . 116.3(3) ?
    C13 C12 C15 . . 122.6(3) ?
    C11 C12 C15 . . 121.1(3) ?
    C14 C13 C12 . . 120.2(3) ?
    C14 C13 H13 . . 119.9 ?
    C12 C13 H13 . . 119.9 ?
    N10 C14 C13 . . 123.7(3) ?
    N10 C14 H14 . . 118.1 ?
    C13 C14 H14 . . 118.1 ?
    C12 C15 C15 . 2_656 112.4(2) ?
    C12 C15 H15B . . 109.1 ?
    C15 C15 H15B 2_656 . 109.1 ?
    C12 C15 H15A . . 109.1 ?
    C15 C15 H15A 2_656 . 109.1 ?
    H15B C15 H15A . . 107.9 ?
    C24 N20 C20 . . 116.0(3) ?
    N20 C20 C21 . . 123.5(3) ?
    N20 C20 H20 . . 118.3 ?
    C21 C20 H20 . . 118.3 ?
    C20 C21 C22 . . 120.2(3) ?
    C20 C21 H21 . . 119.9 ?
    C22 C21 H21 . . 119.9 ?
    C21 C22 C23 . . 116.5(3) ?
    C21 C22 C25 . . 122.1(3) ?
    C23 C22 C25 . . 121.4(3) ?
    C24 C23 C22 . . 119.5(3) ?
    C24 C23 H23 . . 120.2 ?
    C22 C23 H23 . . 120.2 ?
    N20 C24 C23 . . 124.3(3) ?
    N20 C24 H24 . . 117.8 ?
    C23 C24 H24 . . 117.8 ?
    C22 C25 C25 . 7_556 112.6(3) ?
    C22 C25 H25B . . 109.1 ?
    C25 C25 H25B 7_556 . 109.1 ?
    C22 C25 H25A . . 109.1 ?
    C25 C25 H25A 7_556 . 109.1 ?
    H25B C25 H25A . . 107.8 ?
    C2 O1 Mn1 . . 126.0(2) ?
    C2 O1 H1O1 . . 107.0 ?
    Mn1 O1 H1O1 . . 118.7 ?
    O1 C2 H2A . . 109.5 ?
    O1 C2 H2B . . 109.5 ?
    H2A C2 H2B . . 109.5 ?
    O1 C2 H2C . . 109.5 ?
    H2A C2 H2C . . 109.5 ?
    H2B C2 H2C . . 109.5 ?
loop_
    _geom_hbond_atom_site_label_D
    _geom_hbond_atom_site_label_H
    _geom_hbond_atom_site_label_A
    _geom_hbond_site_symmetry_A
    _geom_hbond_distance_DH
    _geom_hbond_distance_HA
    _geom_hbond_distance_DA
    _geom_hbond_angle_DHA
    O1 H1O1 N20 . 0.82 1.92 2.731(3) 172.6
_iucr_refine_instructions_details
;
TITL Mn(NCSe)2(bpa)1(MeOH)2*(bpa)1    woe1070  in C2/c
CELL 0.71073  19.1840   9.7854  17.3468  90.000 108.624  90.000
ZERR    4.00   0.0010   0.0004   0.0009   0.000   0.004   0.000
LATT  7
SYMM -X, Y, 0.5-Z
SFAC C H N MN SE O
UNIT 112 128 24 4 8 8
L.S. 10
ACTA
OMIT 1 1 0
OMIT -5 5 1
OMIT -12 2 5
OMIT 2 0 4
OMIT -10 4 2
OMIT 1 1 4
BOND $H
HTAB
HTAB O1 N20
WGHT    0.034600    5.643899
FVAR       0.43402
MN1   4    0.500000    1.000000    0.500000    10.50000    0.04325    0.04420 =
         0.04050   -0.00060    0.01253   -0.00207
N1    3    0.586949    0.897584    0.595157    11.00000    0.05894    0.06282 =
         0.05523    0.00077    0.00831    0.00702
C1    1    0.635372    0.857366    0.648317    11.00000    0.05474    0.04820 =
         0.04639   -0.00477    0.01940   -0.00170
SE1   5    0.710949    0.796785    0.729407    11.00000    0.06311    0.12354 =
         0.04733    0.01915    0.01114    0.01649
N10   3    0.519477    1.194791    0.580503    11.00000    0.04578    0.04717 =
         0.04457   -0.00148    0.01533   -0.00589
C10   1    0.480708    1.308362    0.552793    11.00000    0.05523    0.05222 =
         0.04445   -0.00151    0.01049    0.00013
AFIX  43
H10   2    0.449618    1.309178    0.499240    11.00000   -1.20000
AFIX   0
C11   1    0.484216    1.423829    0.598950    11.00000    0.06175    0.04605 =
         0.05279    0.00272    0.01714    0.00410
AFIX  43
H11   2    0.455814    1.499725    0.576455    11.00000   -1.20000
AFIX   0
C12   1    0.529992    1.427401    0.678951    11.00000    0.05509    0.04603 =
         0.04744   -0.00066    0.02308   -0.01005
C13   1    0.571343    1.311292    0.707256    11.00000    0.05289    0.05514 =
         0.04107    0.00018    0.01135   -0.00645
AFIX  43
H13   2    0.603632    1.308742    0.760219    11.00000   -1.20000
AFIX   0
C14   1    0.564886    1.199827    0.657447    11.00000    0.05310    0.04908 =
         0.04711    0.00283    0.01393    0.00079
AFIX  43
H14   2    0.593609    1.123463    0.678199    11.00000   -1.20000
AFIX   0
C15   1    0.531813    1.549984    0.732022    11.00000    0.07815    0.04523 =
         0.05340   -0.00306    0.02515   -0.01150
AFIX  23
H15B  2    0.529187    1.632428    0.700169    11.00000   -1.20000
H15A  2    0.578177    1.551163    0.776065    11.00000   -1.20000
AFIX   0
N20   3    0.341383    0.692259    0.518811    11.00000    0.05172    0.04409 =
         0.05242    0.00330    0.01443   -0.00608
C20   1    0.313738    0.639317    0.573849    11.00000    0.05394    0.04706 =
         0.05091   -0.00287    0.01794   -0.00179
AFIX  43
H20   2    0.320055    0.687627    0.621772    11.00000   -1.20000
AFIX   0
C21   1    0.276523    0.517455    0.563413    11.00000    0.05861    0.05007 =
         0.05421    0.00601    0.02577   -0.00498
AFIX  43
H21   2    0.259154    0.484508    0.604156    11.00000   -1.20000
AFIX   0
C22   1    0.264792    0.443623    0.492604    11.00000    0.04449    0.04230 =
         0.05737    0.00213    0.01497   -0.00457
C23   1    0.292612    0.499075    0.434919    11.00000    0.06393    0.05571 =
         0.04758   -0.00437    0.01844   -0.01133
AFIX  43
H23   2    0.286375    0.453692    0.386067    11.00000   -1.20000
AFIX   0
C24   1    0.329306    0.621034    0.450380    11.00000    0.06054    0.05800 =
         0.05040    0.00503    0.02079   -0.01378
AFIX  43
H24   2    0.346980    0.656540    0.410470    11.00000   -1.20000
AFIX   0
C25   1    0.225436    0.308216    0.479043    11.00000    0.05475    0.04954 =
         0.07279   -0.00197    0.01861   -0.01223
AFIX  23
H25B  2    0.206687    0.289803    0.421109    11.00000   -1.20000
H25A  2    0.183754    0.313485    0.499105    11.00000   -1.20000
AFIX   0
O1    6    0.419512    0.929692    0.558524    11.00000    0.06448    0.05777 =
         0.05366   -0.00918    0.02617   -0.02388
AFIX   3
H1O1  2    0.398062    0.857102    0.543694    11.00000   -1.50000
AFIX   0
C2    1    0.425258    0.947270    0.641111    11.00000    0.08848    0.08268 =
         0.05553   -0.01174    0.03242   -0.02991
AFIX 137
H2A   2    0.467439    0.898463    0.674730    11.00000   -1.50000
H2B   2    0.381717    0.912604    0.650189    11.00000   -1.50000
H2C   2    0.430526    1.042696    0.654570    11.00000   -1.50000
HKLF 4
REM  Mn(NCSe)2(bpa)1(MeOH)2*(bpa)1    woe1070  in C2/c
REM R1 =  0.0424 for   2556 Fo > 4sig(Fo)  and  0.0529 for all   2998 data
REM    179 parameters refined using      0 restraints
END
WGHT      0.0293      4.6335
REM Highest difference peak  0.557,  deepest hole -0.578,  1-sigma level  0.047
Q1    1   0.6980  0.8817  0.7403  11.00000  0.05    0.56
Q2    1   0.6763  0.7392  0.7098  11.00000  0.05    0.37
Q3    1   0.7303  0.7753  0.8036  11.00000  0.05    0.24
Q4    1   0.7281  0.7821  0.7389  11.00000  0.05    0.22
Q5    1   0.5568  0.9253  0.5469  11.00000  0.05    0.19
Q6    1   0.5260  1.1204  0.5523  11.00000  0.05    0.19
Q7    1   0.6829  0.7930  0.6512  11.00000  0.05    0.18
Q8    1   0.7657  0.8540  0.7116  11.00000  0.05    0.17
Q9    1   0.4997  0.9608  0.4252  11.00000  0.05    0.16
Q10   1   0.6653  0.7310  0.7603  11.00000  0.05    0.16
Q11   1   0.4737  0.9082  0.5362  11.00000  0.05    0.16
Q12   1   0.4391  0.9929  0.5321  11.00000  0.05    0.16
Q13   1   0.2910  0.4496  0.4691  11.00000  0.05    0.15
Q14   1   0.6167  0.9910  0.5903  11.00000  0.05    0.15
Q15   1   0.7417  0.7510  0.6724  11.00000  0.05    0.15
Q16   1   0.7527  0.6945  0.7626  11.00000  0.05    0.15
Q17   1   0.4835  1.2430  0.5848  11.00000  0.05    0.14
Q18   1   0.7286  0.6765  0.6855  11.00000  0.05    0.14
Q19   1   0.4928  1.4160  0.6486  11.00000  0.05    0.13
Q20   1   0.3205  0.5534  0.4478  11.00000  0.05    0.13
;
data_global
_journal_date_recd_electronic     2013-03-13
_journal_date_accepted     2013-03-14
_journal_name_full     'Acta Crystallographica, Section E'
_journal_year     2013
_journal_volume     69
_journal_issue      4
_journal_page_first     m223
_journal_page_last     m223
_journal_paper_category     QM
_journal_paper_doi     10.1107/S1600536813007150
_journal_coeditor_code     BT6898
_publ_contact_author
;
      Susanne W\"ohlert
      Institut f\"ur Anorganische Chemie
      Christian-Albrechts-Universit\"at Kiel
      Max-Eyth Strasse 2
      D-24118 Kiel
      Germany
;
_publ_contact_author_email     swoehlert@ac.uni-kiel.de
_publ_contact_author_fax     '(+)431-880-1520'
_publ_contact_author_phone     '(+)431-880-5546'
_publ_section_title
;\
<i>catena</i>-Poly[[[bis(methanol-\k<i>O</i>)bis(selenocyanato-\k<i>N</i>)\
manganese(II)]-\m-1,2-bis(pyridin-4-yl)ethane-\k^2^<i>N</i>:<i>N</i>']
1,2-bis(pyridin-4-yl)ethane monosolvate]
;
loop_
    _publ_author_name
    _publ_author_footnote
    _publ_author_address
    'W\"ohlert, Susanne' .
;
Institut f\"ur Anorganische Chemie
Christian-Albrechts-Universit\"at Kiel
Max-Eyth-Strasse 2
24118 Kiel
Germany
;
    'Je\&s, Inke' .
;
Institut f\"ur Anorganische Chemie
Christian-Albrechts-Universit\"at Kiel
Max-Eyth-Strasse 2
24118 Kiel
Germany
;
    'N\"ather, Christian' .
;
Institut f\"ur Anorganische Chemie
Christian-Albrechts-Universit\"at Kiel
Max-Eyth-Strasse 2
24118 Kiel
Germany
;
_publ_section_synopsis     .
