# Supplementary material for: catena-Poly[[[bis­(methanol-κO)bis­(seleno­cyanato-κN)manganese(II)]-μ-1,2-bis­(pyridin-4-yl)ethane-κ2 N:N′] 1,2-bis­(pyridin-4-yl)ethane monosolvate]
Source: Acta Crystallogr Sect E Struct Rep Online. 2013 Mar 20;69(Pt 4):m223. doi: 10.1107/S1600536813007150 (PMC3629498; doi:10.1107/S1600536813007150)
Supplement: Supplementary file 2 [file e-69-0m223-Isup2.hkl]

# 
# h,k,l, Fc-squared, Fo-squared, sigma(Fo-squared) and status flag 
# 
data_I
_shelx_title ' Mn(NCSe)2(bpa)1(MeOH)2*(bpa)1    woe1070  in C2/c' 
_shelx_refln_list_code          4 
_shelx_F_calc_maximum      216.83 
_exptl_crystal_F_000      1404.00 
_reflns_d_resolution_high  0.8105 
 
loop_ 
 _symmetry_equiv_pos_as_xyz 
 'x, y, z' 
 '-x, y, -z+1/2' 
 'x+1/2, y+1/2, z' 
 '-x+1/2, y+1/2, -z+1/2' 
 '-x, -y, -z' 
 'x, -y, z-1/2' 
 '-x+1/2, -y+1/2, -z' 
 'x+1/2, -y+1/2, z-1/2' 
 
_cell_length_a    19.1840 
_cell_length_b     9.7854 
_cell_length_c    17.3468 
_cell_angle_alpha  90.000 
_cell_angle_beta  108.624 
_cell_angle_gamma  90.000 
 
_shelx_F_squared_multiplier     1.000 
 
loop_ 
 _refln_index_h 
 _refln_index_k 
 _refln_index_l 
 _refln_F_squared_calc 
 _refln_F_squared_meas 
 _refln_F_squared_sigma 
 _refln_observed_status 
   2   0   0      255.81      448.47     65.67 o 
   6   0   0      597.04      764.66     47.14 o 
   8   0   0     2887.71     2894.86     71.67 o 
  10   0   0    25286.99    24784.66    129.58 o 
  12   0   0      417.35      340.34     66.84 o 
  14   0   0    17722.80    17295.43    115.20 o 
  16   0   0     1576.08     1565.31     72.78 o 
  18   0   0      270.90      286.27     34.56 o 
  20   0   0       70.00       77.87     36.21 o 
  22   0   0       47.76       23.41     33.73 o 
   3   1   0     3157.41     3316.77     46.37 o 
   5   1   0    14368.69    14778.75    188.04 o 
   7   1   0      265.64      290.25     28.16 o 
   9   1   0     5978.41     5654.43     49.55 o 
  11   1   0     4530.29     4529.56     35.19 o 
  13   1   0     3700.66     3558.20     36.70 o 
  15   1   0     4073.48     4173.58     35.52 o 
  17   1   0       18.15       -7.27     30.94 o 
  19   1   0      647.35      614.65     31.98 o 
  21   1   0       80.20       83.81     19.97 o 
   0   2   0     1361.26     1531.28     69.91 o 
   4   2   0     1948.66     2331.98     36.74 o 
   6   2   0       26.69       55.03     30.70 o 
   8   2   0    11967.65    12216.91     89.60 o 
  10   2   0       71.88       70.00     28.19 o 
  12   2   0    10902.92    10398.13     91.90 o 
  14   2   0      768.41      707.75     32.07 o 
  16   2   0     1519.48     1524.19     32.63 o 
  18   2   0       20.58       46.06     30.34 o 
  20   2   0       76.22      123.51     28.34 o 
  22   2   0      770.50      613.66     28.07 o 
   1   3   0      651.91      719.11     61.47 o 
   3   3   0    16766.75    16600.50    153.05 o 
   5   3   0     8284.81     8682.31     46.08 o 
   7   3   0    41533.61    41968.42    295.29 o 
   9   3   0    10031.92    10133.82     64.95 o 
  11   3   0    18689.43    18787.13    202.78 o 
  13   3   0      713.35      768.52     26.31 o 
  15   3   0       65.31       96.31     30.22 o 
  17   3   0     2127.52     2204.77     35.66 o 
  19   3   0       13.36       43.11     40.93 o 
  21   3   0      657.61      666.64     39.11 o 
   0   4   0     7748.83     8450.31     68.48 o 
   2   4   0      166.81      476.24     52.18 o 
   4   4   0    23567.79    23858.38    271.72 o 
   6   4   0      738.30      695.64     29.20 o 
   8   4   0     1229.38     1309.49     25.10 o 
  10   4   0     5298.53     4946.42     34.31 o 
  12   4   0      121.21      118.66     26.02 o 
  14   4   0     2821.91     2584.44     31.60 o 
  16   4   0       45.63       95.69     29.17 o 
  18   4   0      462.93      476.43     28.41 o 
  20   4   0      459.61      409.42     24.60 o 
   1   5   0     3436.12     3449.31     34.28 o 
   3   5   0      885.76      989.46     25.19 o 
   5   5   0    32920.59    32993.23    219.54 o 
   7   5   0       40.10       72.97     34.58 o 
   9   5   0     9642.59     9740.32     36.79 o 
  11   5   0        1.10       10.54     22.65 o 
  13   5   0       63.90      120.95     28.12 o 
  15   5   0      724.05      711.21     26.61 o 
  17   5   0       48.18       50.14     28.97 o 
  19   5   0      636.79      645.26     29.99 o 
   0   6   0     6296.09     6348.51     51.39 o 
   2   6   0      495.84      515.07     28.86 o 
   4   6   0     3120.21     3115.01     27.13 o 
   6   6   0     2775.92     2710.61     40.41 o 
   8   6   0     1263.18     1215.71     55.98 o 
  10   6   0      824.57      793.80     32.01 o 
  12   6   0        2.84       24.69     35.49 o 
  14   6   0     1463.47     1525.89     26.94 o 
  16   6   0       93.47       86.41     22.09 o 
  18   6   0      667.87      663.09     24.09 o 
   1   7   0      694.70      694.32     30.91 o 
   3   7   0     8005.39     7858.69     32.72 o 
   5   7   0       11.95       27.77     23.37 o 
   7   7   0    12987.84    13080.32     58.32 o 
   9   7   0       77.60       98.66     22.07 o 
  11   7   0      181.79      251.41     26.12 o 
  13   7   0      343.48      254.96     23.82 o 
  15   7   0       32.21      -17.25     21.80 o 
  17   7   0      328.70      242.34     28.48 o 
   0   8   0     2735.53     2570.87     48.89 o 
   2   8   0       14.55       34.81     29.75 o 
   4   8   0      250.27      240.69     24.43 o 
   6   8   0     1555.94     1575.84     23.87 o 
   8   8   0      307.25      280.03     18.79 o 
  10   8   0      501.09      487.38     21.77 o 
  12   8   0      178.72      184.71     24.93 o 
  14   8   0        1.09       79.64     40.06 o 
  16   8   0      717.34      696.04     27.13 o 
   1   9   0     1267.93     1305.97     40.19 o 
   3   9   0     1285.34     1235.14     40.06 o 
   5   9   0      999.46     1193.28     27.31 o 
   7   9   0      377.26      332.31     21.69 o 
   9   9   0      461.19      511.19     38.00 o 
  11   9   0      117.71      117.53     29.23 o 
  13   9   0       82.72      123.70     24.81 o 
   0  10   0     1960.80     1905.38     44.65 o 
   2  10   0      180.61      193.08     22.74 o 
   4  10   0      773.84      815.75     30.15 o 
   6  10   0      211.88      213.21     29.54 o 
   8  10   0       23.73       49.74     19.18 o 
  10  10   0      350.96      223.66     19.67 o 
  12  10   0       73.97       96.68     30.07 o 
   1  11   0      119.94      144.42     23.69 o 
   3  11   0      242.28      208.43     24.19 o 
   5  11   0      305.64      293.07     17.92 o 
   7  11   0       16.03       32.91     29.45 o 
   9  11   0      122.56       91.33     22.80 o 
   0  12   0        0.46      -38.70     38.70 o 
   2  12   0      195.57      214.23     23.68 o 
 -21   1   1       51.16       78.48     23.62 o 
 -19   1   1     1372.05     1381.35     32.34 o 
 -17   1   1     1692.30     1718.59     30.20 o 
 -15   1   1      426.70      459.54     32.33 o 
 -13   1   1      130.53      134.19     27.79 o 
 -11   1   1     9425.36     8848.41     44.84 o 
  -9   1   1    10132.29     9287.66     56.92 o 
  -7   1   1     6304.81     5876.67     37.11 o 
  -5   1   1    10392.23    10468.18     70.63 o 
  -3   1   1    20084.24    22360.09    257.53 o 
  -1   1   1       62.28       97.42     35.85 o 
   1   1   1      187.55      155.82     36.57 o 
   9   1   1    15834.47    15140.22     81.43 o 
  11   1   1        9.29       35.28     47.26 o 
  13   1   1     1263.70     1252.97     52.14 o 
  15   1   1     1721.94     1730.77     31.98 o 
  17   1   1     2190.34     2137.94     29.98 o 
  19   1   1      793.33      784.83     26.11 o 
  21   1   1      201.54      237.12     30.16 o 
 -22   2   1       10.00       18.95     22.84 o 
 -20   2   1        1.92        6.70     29.76 o 
 -18   2   1      245.10      253.08     29.71 o 
 -16   2   1      172.32      209.16     30.15 o 
 -14   2   1     3665.26     3763.92     29.59 o 
 -12   2   1      711.25      761.74     25.78 o 
 -10   2   1     5280.53     5432.16     39.76 o 
  -8   2   1      245.80      576.55    116.61 o 
  -6   2   1      376.03      333.61     23.79 o 
  -4   2   1    31078.30    32088.00    209.74 o 
  -2   2   1    17236.30    18846.71     98.00 o 
   2   2   1      897.99     1017.15     31.47 o 
   4   2   1    17552.28    18010.81     84.08 o 
   6   2   1     3471.77     3905.34     43.96 o 
   8   2   1      287.25      385.51     29.55 o 
  10   2   1      282.65      309.72     28.83 o 
  12   2   1     2090.33     2262.95     34.38 o 
  14   2   1     1719.66     1830.11     34.24 o 
  16   2   1     1429.34     1592.53     44.54 o 
  18   2   1      123.25      153.62     24.02 o 
  20   2   1       71.85       73.92     27.03 o 
 -21   3   1       10.92       -7.12     20.96 o 
 -19   3   1      592.41      513.72     26.30 o 
 -17   3   1      356.25      322.24     28.14 o 
 -15   3   1      167.31      130.69     23.41 o 
 -13   3   1      175.97      192.62     26.22 o 
 -11   3   1      633.78      767.29     50.14 o 
  -9   3   1    10273.53     9797.77     50.36 o 
  -7   3   1     2186.82     2848.05    272.67 o 
  -5   3   1    18946.79    18655.56     58.50 o 
  -3   3   1     5360.88     5344.34     74.26 o 
  -1   3   1     7011.08     6919.53     51.48 o 
   1   3   1      428.03      557.78     47.35 o 
   3   3   1     5364.44     5106.33    104.13 o 
   5   3   1    19687.45    20012.65     56.64 o 
   7   3   1      324.28      209.64     41.20 o 
   9   3   1      261.75      259.41     29.69 o 
  11   3   1      359.47      396.84     28.47 o 
  13   3   1     1214.61     1118.88     35.82 o 
  15   3   1      107.61      100.16     31.51 o 
  17   3   1      704.99      635.26     25.90 o 
  19   3   1      527.61      453.72     26.62 o 
  21   3   1      198.33      164.72     24.50 o 
 -20   4   1       71.84       66.45     26.12 o 
 -18   4   1      171.38      328.29     75.91 o 
 -16   4   1      382.66      437.54     25.91 o 
 -14   4   1     1428.89     1463.25     26.84 o 
 -12   4   1     1111.25     1147.34     26.51 o 
 -10   4   1     4380.29     4403.83     30.85 o 
  -8   4   1      637.63      806.77     22.20 o 
  -6   4   1      498.06      606.24     25.39 o 
  -4   4   1    14429.40    15645.56     97.72 o 
  -2   4   1    45675.51    46746.18    129.11 o 
   0   4   1     7084.22     6901.94     58.66 o 
   2   4   1     5663.40     5358.36     34.87 o 
   4   4   1       83.83      183.21     27.91 o 
   6   4   1       34.91       70.06     28.15 o 
   8   4   1     4043.79     4402.78     45.52 o 
  10   4   1      885.90      819.21     27.72 o 
  12   4   1    10094.37    10282.89    121.87 o 
  14   4   1     2626.43     2813.33     31.91 o 
  16   4   1      828.62      855.39     24.14 o 
  18   4   1       98.49       92.70     25.54 o 
  20   4   1        2.40       30.51     21.63 o 
 -19   5   1        4.73       28.24     25.58 o 
 -17   5   1       57.84       92.66     27.35 o 
 -15   5   1      395.88      363.80     22.83 o 
 -13   5   1      263.85      235.57     24.58 o 
 -11   5   1       85.19      180.58     24.93 o 
  -9   5   1      264.56      516.51     80.29 o 
  -7   5   1     4094.17     4287.55     79.00 o 
  -3   5   1     2314.04     2460.77     51.18 o 
  -1   5   1        4.33       38.06     36.36 o 
   1   5   1     1476.98     1504.34     33.58 o 
   3   5   1     1791.62     1845.61     69.88 o 
   5   5   1      288.46      511.22     84.37 o 
   7   5   1      106.27       78.34     24.50 o 
   9   5   1        0.34       -8.28     27.87 o 
  11   5   1      200.10      206.90     21.34 o 
  13   5   1      107.30      131.71     23.26 o 
  15   5   1       64.20       81.54     27.39 o 
  17   5   1       16.09       58.60     23.49 o 
  19   5   1       19.65       -6.75     34.17 o 
 -18   6   1      239.06      220.77     27.60 o 
 -16   6   1       26.64       52.78     27.00 o 
 -14   6   1     1111.68     1140.63     37.77 o 
 -12   6   1       47.45      123.14     35.01 o 
 -10   6   1     1300.61     1281.60     39.51 o 
  -8   6   1      238.99      185.25     26.39 o 
  -6   6   1       51.40      296.96     73.05 o 
  -4   6   1     4512.20     4701.36     86.64 o 
  -2   6   1     1119.42     1065.53     30.02 o 
   0   6   1     2434.44     2444.96     35.38 o 
   2   6   1     8275.93     8206.94     74.11 o 
   4   6   1        9.00       65.82     25.94 o 
   6   6   1      286.29      389.08     27.23 o 
   8   6   1     1363.63     1280.97     26.09 o 
  10   6   1     3273.76     3162.57     31.42 o 
  12   6   1     2077.53     1968.07     23.84 o 
  14   6   1      359.20      415.44     22.48 o 
  16   6   1      355.40      463.28     23.88 o 
  18   6   1      141.55      105.99     24.44 o 
 -17   7   1       18.09       26.86     22.60 o 
 -15   7   1        0.07       53.69     29.03 o 
 -13   7   1        3.12       49.77     48.28 o 
 -11   7   1      492.08      583.08     30.98 o 
  -9   7   1       91.20      182.86     27.83 o 
  -7   7   1      216.15      741.02    211.50 o 
  -5   7   1      503.17      496.46     26.06 o 
  -3   7   1      101.56      326.49     31.16 o 
  -1   7   1       48.79      115.29     51.97 o 
   1   7   1       24.48       53.62     27.56 o 
   3   7   1     2376.55     2194.29     63.51 o 
   5   7   1      952.48      862.50     45.12 o 
   7   7   1       61.35      108.73     36.86 o 
   9   7   1      632.20      689.70     25.95 o 
  11   7   1      121.13      181.34     25.90 o 
  13   7   1        8.56       51.41     26.25 o 
  15   7   1      273.74      250.68     23.10 o 
  17   7   1       30.96       69.60     27.64 o 
 -16   8   1        4.54       64.99     27.86 o 
 -14   8   1        5.59       45.40     22.42 o 
 -12   8   1      176.97      224.81     21.10 o 
 -10   8   1      482.82      510.60     20.63 o 
  -8   8   1       43.46       20.80     32.17 o 
  -6   8   1       84.29       91.51     40.71 o 
  -4   8   1      496.37      574.12     29.44 o 
  -2   8   1      102.43      150.44     60.28 o 
   0   8   1     1118.54     1219.08     28.64 o 
   2   8   1      170.90      239.09     33.19 o 
   4   8   1      324.19      383.15     42.94 o 
   6   8   1       22.72       80.67     36.98 o 
   8   8   1      490.07      530.53     23.48 o 
  10   8   1      103.59      147.51     23.17 o 
  12   8   1      176.66      232.46     33.38 o 
  14   8   1       22.40       25.13     25.40 o 
  16   8   1      176.58      155.89     25.18 o 
 -15   9   1        1.15       35.90     22.51 o 
 -13   9   1        2.09       32.08     23.96 o 
 -11   9   1      185.04      209.85     20.14 o 
  -9   9   1      272.47      324.55     20.66 o 
  -7   9   1       87.95       63.77     19.19 o 
  -5   9   1        3.59       52.45     32.87 o 
  -3   9   1       15.06        8.46     23.53 o 
  -1   9   1      917.05      859.17     90.27 o 
   1   9   1      206.30      237.69     29.17 o 
   3   9   1     1823.59     1681.39     40.59 o 
   5   9   1      144.31      164.49     24.56 o 
   7   9   1      299.99      322.20     22.78 o 
   9   9   1       24.76       68.66     20.89 o 
  11   9   1      136.51      126.70     22.09 o 
  13   9   1       31.75      108.35     28.35 o 
 -12  10   1       18.56       67.04     19.57 o 
 -10  10   1        2.60       61.94     20.26 o 
  -8  10   1        6.15       30.37     18.98 o 
  -6  10   1       33.19      112.05     18.18 o 
  -4  10   1       67.84       65.43     21.40 o 
  -2  10   1      401.43      456.52     26.55 o 
   0  10   1       96.01       93.99     23.55 o 
   2  10   1        0.69       -4.15     22.06 o 
   4  10   1       41.89       52.63     23.29 o 
   6  10   1      151.79      127.16     23.32 o 
   8  10   1        0.17        6.62     29.37 o 
  10  10   1       10.66       44.00     18.93 o 
  12  10   1        2.47        7.86     24.23 o 
  -9  11   1      188.31      205.95     25.62 o 
  -7  11   1        2.71       15.91     19.74 o 
  -5  11   1       29.56       57.57     18.88 o 
  -3  11   1       62.53       77.51     23.05 o 
  -1  11   1        8.76       31.17     27.87 o 
   1  11   1       64.24       90.95     42.55 o 
   3  11   1        6.43       23.79     23.49 o 
   5  11   1      159.09      141.79     23.61 o 
   7  11   1       25.33       21.64     32.30 o 
  -2  12   1       42.25        5.20     19.20 o 
   0  12   1        5.38       64.59     19.74 o 
 -22   0   2      438.22      411.43     34.24 o 
 -20   0   2      134.34      146.85     29.16 o 
 -18   0   2       12.41        8.84     30.52 o 
 -16   0   2     4806.86     4688.46    114.00 o 
 -14   0   2     2519.42     2731.30     30.28 o 
 -12   0   2    31960.19    32270.47    417.65 o 
 -10   0   2      212.42      209.99     27.47 o 
  -8   0   2    18915.20    19957.44    161.05 o 
  -6   0   2    28105.32    28728.27    277.16 o 
  -4   0   2      604.90      764.60     42.39 o 
  -2   0   2    31645.91    37663.29     98.24 o 
   0   0   2    10593.03    11469.02    587.43 o 
   2   0   2     1271.61     1322.48     70.57 o 
   4   0   2     1330.69     1307.89     88.65 o 
   6   0   2     7450.37     6845.78     69.46 o 
   8   0   2    18479.69    18681.25    129.11 o 
  10   0   2     2981.76     2903.73     79.10 o 
  12   0   2    28670.03    28556.67    150.82 o 
  14   0   2      427.46      393.53     46.32 o 
  16   0   2      686.82      703.81     49.87 o 
  18   0   2      808.73      775.34     52.34 o 
  20   0   2        7.68       -3.23     33.15 o 
 -21   1   2      330.23      438.85     29.09 o 
 -19   1   2       43.11       81.94     22.09 o 
 -17   1   2      415.14      517.45     27.37 o 
 -15   1   2      985.43      974.46     26.11 o 
 -13   1   2      770.19      700.04     27.03 o 
 -11   1   2    11666.85    11600.73    185.52 o 
  -9   1   2     1363.95     1330.57     63.22 o 
  -7   1   2    10397.32    10353.33     55.86 o 
  -5   1   2     8088.82     8846.51     36.53 o 
  -3   1   2    47016.93    52573.95    689.25 o 
  -1   1   2    19034.67    22295.21    258.83 o 
   1   1   2    11251.06    11635.26     88.07 o 
   5   1   2     1318.87     1518.12     64.23 o 
   7   1   2    11854.74    11899.34     84.25 o 
   9   1   2      249.13      248.46     45.04 o 
  11   1   2     2975.36     2902.48     51.32 o 
  13   1   2      348.05      405.75     33.98 o 
  15   1   2      239.38      226.96     33.34 o 
  17   1   2      132.90      201.39     28.98 o 
  19   1   2        2.05        2.60     30.06 o 
  21   1   2      166.38      202.57     26.71 o 
 -22   2   2       32.64       49.33     23.36 o 
 -20   2   2      164.96      207.24     29.10 o 
 -18   2   2      460.93      447.83     25.32 o 
 -16   2   2      100.56      137.88     22.94 o 
 -14   2   2    11471.74    11252.93     62.21 o 
 -12   2   2       38.40       63.81     25.80 o 
 -10   2   2    21456.45    21148.96    184.01 o 
  -8   2   2     1295.88     1082.91     23.52 o 
  -6   2   2     8499.90     8659.18     66.13 o 
  -4   2   2     6655.42     7064.17     79.55 o 
   2   2   2     3602.36     3755.18     35.91 o 
   4   2   2    35544.90    34932.09    126.29 o 
   6   2   2       51.87       49.14     34.30 o 
   8   2   2     1973.81     1991.92     35.89 o 
  10   2   2    16216.73    15664.49    155.07 o 
  12   2   2     2059.90     1937.40     40.38 o 
  14   2   2     9209.51     9300.77     38.75 o 
  16   2   2      611.22      622.98     27.90 o 
  18   2   2      837.19      824.00     28.58 o 
  20   2   2      764.74      630.60     29.06 o 
 -21   3   2       26.69      108.34     28.86 o 
 -19   3   2     1842.76     1948.37     44.02 o 
 -17   3   2      516.38      587.88     25.38 o 
 -15   3   2      330.75      305.75     25.38 o 
 -13   3   2      792.63      793.98     26.92 o 
 -11   3   2       11.98       42.03     25.02 o 
  -9   3   2     5680.34     5176.10     94.42 o 
  -7   3   2       51.08      109.72     21.64 o 
  -5   3   2    22140.05    21691.57    156.01 o 
  -3   3   2     4586.73     4917.08    129.48 o 
  -1   3   2     2648.33     2566.22     35.94 o 
   1   3   2    45810.05    47054.35    123.59 o 
   3   3   2      595.69      581.61     27.08 o 
   5   3   2    29214.06    28007.54     94.12 o 
   7   3   2     3229.67     3387.37     35.27 o 
   9   3   2     2620.14     2765.28     31.64 o 
  11   3   2     2799.06     3000.80     52.62 o 
  13   3   2      209.15      215.65     26.32 o 
  15   3   2     2649.77     2795.88     36.99 o 
  17   3   2       27.03        9.85     29.55 o 
  19   3   2     1032.55     1084.96     26.49 o 
 -20   4   2      310.35      256.38     27.90 o 
 -18   4   2      464.36      431.40     24.82 o 
 -16   4   2      816.05      750.97     32.79 o 
 -14   4   2       10.46       58.44     23.04 o 
 -12   4   2     3095.50     2998.89     29.32 o 
  -8   4   2     8759.12     8452.03     37.60 o 
  -6   4   2     7319.72     7144.58     48.57 o 
  -4   4   2     2103.81     2181.12     26.96 o 
  -2   4   2     3437.89     2914.98    106.09 o 
   0   4   2      250.76      307.21     48.15 o 
   2   4   2    10917.21    10552.91    150.50 o 
   4   4   2     9078.10     8837.14     88.43 o 
   6   4   2       35.98      108.75     25.30 o 
   8   4   2     9026.40     8522.62     54.13 o 
  10   4   2       62.74      130.18     26.12 o 
  12   4   2      671.78      598.69     25.29 o 
  14   4   2     1144.38     1331.55     29.78 o 
  16   4   2       91.74      114.78     26.93 o 
  18   4   2      381.86      356.17     23.78 o 
  20   4   2        0.21       57.05     24.14 o 
 -21   5   2      791.11      670.58     38.73 o 
 -19   5   2        2.43       30.01     26.85 o 
 -17   5   2     2239.79     2041.33     25.53 o 
 -15   5   2      155.85      243.55     24.26 o 
 -13   5   2      398.66      382.94     24.14 o 
 -11   5   2     4315.77     4512.94     29.48 o 
  -9   5   2      208.86      224.40     22.31 o 
  -7   5   2    25301.75    25066.24    108.64 o 
  -5   5   2       25.92       64.26     19.93 o 
  -3   5   2    13435.23    12671.59    209.35 o 
  -1   5   2     1488.47     1388.85     40.45 o 
   1   5   2      326.44      371.98     46.93 o 
   3   5   2    14293.89    13369.23     42.14 o 
   5   5   2     3371.31     3391.15     32.19 o 
   7   5   2     6754.81     6666.78     49.82 o 
   9   5   2      549.13      590.24     28.83 o 
  11   5   2     2034.77     2169.19     25.79 o 
  13   5   2      830.90      849.22     31.66 o 
  15   5   2       24.76       36.41     23.16 o 
  17   5   2     2120.03     2114.88     27.16 o 
  19   5   2      347.45      319.36     29.56 o 
 -20   6   2      396.24      383.06     40.48 o 
 -18   6   2      260.09      249.98     24.18 o 
 -16   6   2      648.96      667.24     35.17 o 
 -14   6   2        7.07       25.35     38.95 o 
 -12   6   2        9.75       88.39     23.88 o 
 -10   6   2      923.93     1021.75     24.54 o 
  -8   6   2     1375.19     1205.52     22.12 o 
  -6   6   2     6836.28     6719.40     31.25 o 
  -4   6   2     5696.48     5704.25     56.06 o 
  -2   6   2     2765.84     2370.42     44.11 o 
   0   6   2     2935.11     2961.76     36.71 o 
   2   6   2     1025.80      962.64     26.73 o 
   4   6   2     1339.07     1363.23     32.99 o 
   6   6   2     5856.58     5817.28    119.27 o 
   8   6   2      905.04      955.60     35.92 o 
  10   6   2      929.81      832.60     53.83 o 
  12   6   2      397.20      496.46     20.90 o 
  14   6   2       97.90       54.47     21.50 o 
  16   6   2        5.90       73.47     23.11 o 
  18   6   2        0.14       -8.09     35.07 o 
 -17   7   2      129.22      196.98     41.12 o 
 -15   7   2      308.61      291.34     34.25 o 
 -13   7   2      309.77      437.42     24.01 o 
 -11   7   2       16.14       30.59     25.84 o 
  -9   7   2     2010.97     2104.36     43.77 o 
  -7   7   2       12.42       19.49     23.03 o 
  -5   7   2     3232.23     3150.43     37.42 o 
  -3   7   2      790.40      843.44     38.81 o 
  -1   7   2      704.16      713.30     27.84 o 
   1   7   2      388.81      424.07     30.89 o 
   3   7   2        8.15       19.33     25.46 o 
   5   7   2     3889.94     4017.71     29.17 o 
   7   7   2      640.05      629.12     24.12 o 
   9   7   2     1486.32     1629.59     71.91 o 
  11   7   2      563.53      479.68     24.28 o 
  13   7   2      399.40      476.70     34.28 o 
  15   7   2      823.64      735.12     28.70 o 
  17   7   2       22.67       88.66     22.65 o 
 -16   8   2      231.50      245.82     23.17 o 
 -14   8   2      610.21      593.35     41.30 o 
 -12   8   2       16.57        9.91     21.15 o 
 -10   8   2      648.77      552.11     26.38 o 
  -8   8   2       44.89       19.58     23.30 o 
  -6   8   2       31.77       49.82     22.68 o 
  -4   8   2     1054.39     1081.06     25.89 o 
  -2   8   2      711.47      797.21     41.12 o 
   0   8   2     1848.02     1717.14     60.84 o 
   2   8   2       38.06       68.11     25.17 o 
   4   8   2     1351.54     1438.79     34.48 o 
   6   8   2     1118.30     1017.47     43.38 o 
   8   8   2        0.58       58.35     36.02 o 
  10   8   2     1332.25     1274.10     68.91 o 
  12   8   2        5.68       24.13     21.32 o 
  14   8   2      250.83      271.27     24.32 o 
 -15   9   2      143.24      152.85     22.69 o 
 -13   9   2      491.47      426.93     20.96 o 
 -11   9   2       88.13      142.67     20.35 o 
  -9   9   2      104.61       72.61     20.03 o 
  -7   9   2      634.64      735.93     50.97 o 
  -5   9   2      469.08      429.21     19.84 o 
  -3   9   2     1550.93     1513.16     50.78 o 
  -1   9   2      219.66      287.01     29.52 o 
   1   9   2        1.12       14.20     21.92 o 
   3   9   2      243.95      292.81     39.50 o 
   5   9   2       37.01       97.63     23.15 o 
   7   9   2     1071.62     1094.88     41.27 o 
   9   9   2      596.68      501.84     32.67 o 
  11   9   2      154.86      194.82     22.52 o 
  13   9   2      351.74      266.17     22.87 o 
 -12  10   2      225.59      229.30     27.25 o 
 -10  10   2       23.01      -17.15     19.23 o 
  -8  10   2      119.96      104.80     21.82 o 
  -6  10   2     1677.77     1662.32     22.00 o 
  -4  10   2      613.38      597.88     25.68 o 
  -2  10   2     1647.93     1634.79     26.72 o 
   0  10   2      538.99      553.07     24.49 o 
   2  10   2      468.45      439.19     27.55 o 
   4  10   2      101.90      117.64     35.30 o 
   6  10   2      419.52      459.41     23.70 o 
   8  10   2      891.67      783.38     20.98 o 
  10  10   2      257.28      221.38     20.09 o 
  -9  11   2      176.69      161.37     18.66 o 
  -7  11   2       23.01       37.85     17.51 o 
  -5  11   2      258.05      274.22     19.04 o 
  -3  11   2      190.45      197.68     20.20 o 
  -1  11   2       65.25       63.91     20.67 o 
   1  11   2      242.41      211.22     20.14 o 
   3  11   2       16.94       43.95     21.55 o 
   5  11   2       14.83       13.94     18.21 o 
   7  11   2       14.57       12.06     30.53 o 
  -2  12   2      102.89       74.67     19.02 o 
   0  12   2      139.87      131.34     19.90 o 
 -23   1   3      130.46      149.51     23.22 o 
 -21   1   3     1115.57     1121.78     29.46 o 
 -19   1   3     2026.83     1968.57     31.71 o 
 -17   1   3      603.98      559.61     21.47 o 
 -15   1   3       17.88       42.75     18.28 o 
 -13   1   3       55.27       96.66     21.99 o 
 -11   1   3     9496.69     9377.16    175.13 o 
  -9   1   3    22970.31    21943.55    171.00 o 
  -7   1   3     8869.35     8477.43    103.53 o 
  -3   1   3     2299.44     2320.00     35.29 o 
  -1   1   3       44.00      107.20     36.45 o 
   1   1   3    19983.26    21287.37    163.04 o 
   3   1   3     8939.62     9215.60     57.92 o 
   7   1   3     3553.49     3037.88     61.85 o 
   9   1   3     9641.35     9472.24     57.45 o 
  11   1   3      354.66      271.13     38.17 o 
  13   1   3      968.23      927.47     41.18 o 
  15   1   3     1151.11     1081.60     44.55 o 
  17   1   3     2044.78     1980.28     56.30 o 
  19   1   3      330.90      324.35     31.72 o 
  21   1   3      327.55      332.00     29.07 o 
 -22   2   3        2.38       46.90     39.51 o 
 -20   2   3      117.67      144.22     23.13 o 
 -18   2   3      391.40      461.47     24.72 o 
 -16   2   3     1005.30     1103.34     33.00 o 
 -14   2   3     1342.24     1608.54     69.90 o 
 -12   2   3     5312.36     5463.97     69.54 o 
 -10   2   3       56.57     1576.11    325.15 o 
  -8   2   3       28.50       54.20     18.42 o 
  -6   2   3       14.98      115.87     20.82 o 
  -4   2   3     5665.63     5827.05     37.21 o 
   0   2   3     1184.48     1275.92     33.84 o 
   2   2   3    27847.22    28917.81    428.25 o 
   4   2   3    11614.46    11204.53     70.45 o 
   6   2   3      665.19      796.30     52.77 o 
   8   2   3     3133.80     3117.35     54.52 o 
  10   2   3     4527.86     5006.55     43.44 o 
  12   2   3     3997.12     3975.85     53.63 o 
  14   2   3      598.89      646.60     25.82 o 
  16   2   3        9.89       66.27     24.33 o 
  18   2   3      125.64      131.59     24.82 o 
  20   2   3       15.70        9.59     24.69 o 
 -21   3   3      125.11       97.83     20.96 o 
 -19   3   3      167.59      161.83     24.98 o 
 -17   3   3      390.86      357.75     25.02 o 
 -15   3   3      447.04      377.69     25.89 o 
 -13   3   3      316.75      305.61     25.32 o 
 -11   3   3      762.41      745.21     26.91 o 
  -9   3   3     3750.64     3765.01     48.79 o 
  -7   3   3    22181.09    21694.30     46.13 o 
  -5   3   3      646.03      745.36     94.81 o 
  -3   3   3      432.13      405.90     29.64 o 
  -1   3   3     1418.96     1452.91     33.10 o 
   1   3   3    10463.59    10539.28     51.79 o 
   3   3   3    17364.27    17089.73    140.11 o 
   5   3   3     2774.89     2469.14     30.69 o 
   7   3   3    11981.97    11816.76    321.39 o 
   9   3   3     3385.13     3140.20    104.29 o 
  11   3   3      535.41      503.14     26.96 o 
  13   3   3       51.59       57.44     23.79 o 
  15   3   3      779.43      697.07     25.11 o 
  17   3   3     1112.07      999.24     38.84 o 
  19   3   3        3.55       22.05     23.61 o 
 -20   4   3      287.67      297.73     24.93 o 
 -18   4   3       54.26       67.74     23.44 o 
 -16   4   3     3305.10     3532.27     28.56 o 
 -14   4   3     5528.98     5554.28     30.69 o 
 -12   4   3     1752.56     1762.90     45.52 o 
 -10   4   3     2320.37     2296.20     22.68 o 
  -8   4   3     1285.29     1659.05     92.22 o 
  -6   4   3     2334.42     2235.29     26.93 o 
  -4   4   3     4635.24     4369.92     37.39 o 
  -2   4   3      513.63      324.99     26.81 o 
   2   4   3     1433.46     1235.47     29.30 o 
   4   4   3     2593.97     2629.77     29.10 o 
   6   4   3      151.65      210.03     23.84 o 
   8   4   3     4172.29     4143.89     33.16 o 
  10   4   3     5065.64     4910.81    270.37 o 
  12   4   3      257.01      318.00     25.74 o 
  14   4   3      821.77      987.18     36.37 o 
  16   4   3       36.92       34.00     25.49 o 
  18   4   3       11.10       10.28     25.73 o 
 -21   5   3        0.62      -18.73     21.97 o 
 -19   5   3        3.90       35.98     23.21 o 
 -17   5   3        1.12       46.68     21.38 o 
 -15   5   3      120.81      127.25     22.80 o 
 -13   5   3      400.54      446.28     38.94 o 
 -11   5   3       67.70      258.01     68.99 o 
  -9   5   3      445.91      730.73     66.06 o 
  -7   5   3      197.75     1163.57    246.32 o 
  -5   5   3      304.60      385.07     41.02 o 
  -3   5   3       35.24      221.50     72.07 o 
  -1   5   3      930.52      955.09     24.98 o 
   1   5   3      132.87      188.12     27.61 o 
   3   5   3       28.06       31.68     27.24 o 
   5   5   3     1061.70     1005.93     29.75 o 
   7   5   3      363.09      358.60     23.17 o 
   9   5   3      989.19     1026.68     25.40 o 
  11   5   3      304.89      333.88     31.98 o 
  13   5   3      672.39      548.00     24.79 o 
  15   5   3      259.96      220.35     44.75 o 
  17   5   3       39.54       44.24     25.78 o 
  19   5   3        0.20       35.11     34.88 o 
 -20   6   3        1.72       21.60     34.27 o 
 -18   6   3      188.82      247.13     31.07 o 
 -16   6   3      388.15      442.90     39.92 o 
 -14   6   3     1126.15     1128.92     30.15 o 
 -12   6   3     1932.48     1946.24     25.53 o 
 -10   6   3      187.97      212.13     26.39 o 
  -8   6   3       22.91      127.85     33.40 o 
  -6   6   3     1493.96     1776.15     30.51 o 
  -4   6   3     2184.21     2331.53     38.72 o 
  -2   6   3     4381.85     4365.95     47.96 o 
   0   6   3     7404.87     7425.11    130.49 o 
   2   6   3     5661.93     5516.22     31.55 o 
   4   6   3       56.09       70.05     30.36 o 
   6   6   3      438.69      414.91     29.69 o 
   8   6   3     1155.40     1103.97     34.68 o 
  10   6   3     1144.91     1112.23     28.11 o 
  12   6   3      112.04      166.45     23.74 o 
  14   6   3      886.76      944.10     25.01 o 
  16   6   3      122.18      157.64     23.11 o 
  18   6   3       21.44       60.92     23.38 o 
 -19   7   3       39.91       46.30     34.15 o 
 -17   7   3        1.99       13.21     53.48 o 
 -15   7   3        2.46       60.93     26.73 o 
 -13   7   3        1.07       59.05     19.50 o 
 -11   7   3      338.11      370.62     22.29 o 
  -9   7   3      203.99      261.13     26.78 o 
  -7   7   3      281.66      207.05     21.82 o 
  -5   7   3     2080.60     1967.22     25.71 o 
  -3   7   3      584.50      635.43     31.58 o 
  -1   7   3     1120.77     1177.66     62.56 o 
   1   7   3      169.77      130.40     41.80 o 
   3   7   3       61.20       97.79     25.83 o 
   5   7   3        4.90       66.89     23.60 o 
   7   7   3      127.50      169.48     26.66 o 
   9   7   3      774.88      781.32     26.47 o 
  11   7   3       22.51       75.29     29.79 o 
  13   7   3        8.63       43.66     27.84 o 
  15   7   3        2.27       34.31     22.96 o 
 -16   8   3       81.87      150.14     32.04 o 
 -14   8   3       18.35       64.96     22.94 o 
 -12   8   3      674.18      665.69     24.14 o 
 -10   8   3        3.31       52.27     24.51 o 
  -8   8   3       59.25       99.27     24.40 o 
  -6   8   3      130.93      205.18     24.53 o 
  -4   8   3       85.39      177.67     24.89 o 
  -2   8   3      119.90      185.04     24.42 o 
   0   8   3       42.92      101.11     26.81 o 
   2   8   3       94.98      100.55     20.43 o 
   4   8   3       25.33       53.03     27.31 o 
   6   8   3      477.02      400.11     20.12 o 
   8   8   3      116.45      126.15     24.04 o 
  10   8   3       60.15       79.09     27.05 o 
  12   8   3       53.41       87.27     23.90 o 
  14   8   3       12.67       -0.20     60.23 o 
 -15   9   3        6.98       17.60     28.67 o 
 -13   9   3       69.81       50.96     32.24 o 
 -11   9   3       29.60      103.97     24.31 o 
  -9   9   3     1092.39     1017.97     36.52 o 
  -7   9   3        3.62      -15.87     23.35 o 
  -5   9   3     2850.45     2671.63     30.35 o 
  -3   9   3       31.33       66.06     21.53 o 
  -1   9   3      349.60      361.07     23.30 o 
   1   9   3       20.14       39.89     19.77 o 
   3   9   3      107.08      132.75     22.28 o 
   5   9   3      557.95      499.61     27.39 o 
   7   9   3       18.55       29.04     20.90 o 
   9   9   3      346.86      356.18     26.20 o 
  11   9   3       37.49       69.45     20.43 o 
  13   9   3        5.92       43.28     21.21 o 
 -12  10   3       14.50       57.22     31.74 o 
 -10  10   3       83.60      102.97     18.77 o 
  -8  10   3        0.09       15.98     23.44 o 
  -6  10   3       66.46       73.17     18.54 o 
  -4  10   3      230.06      273.81     44.48 o 
  -2  10   3        8.94       69.90     22.82 o 
   0  10   3       58.22      111.32     19.44 o 
   2  10   3        0.21       17.91     30.13 o 
   4  10   3        4.39       14.26     31.65 o 
   6  10   3       21.64       51.71     21.71 o 
   8  10   3        4.65       -3.13     31.56 o 
  10  10   3       74.10      125.85     36.97 o 
  -9  11   3       11.60       35.27     18.70 o 
  -7  11   3       47.87       83.50     18.62 o 
  -5  11   3       45.44      107.16     23.23 o 
  -3  11   3       29.28       14.29     22.89 o 
  -1  11   3        0.01       37.96     17.76 o 
   1  11   3       71.70       60.55     19.89 o 
   3  11   3       97.94      120.20     18.81 o 
   5  11   3        6.33       35.82     19.99 o 
   7  11   3        0.47      -20.36     23.65 o 
 -22   0   4      114.56      153.77     27.68 o 
 -20   0   4      145.65      210.29     33.18 o 
 -18   0   4     3299.01     3300.32     85.67 o 
 -16   0   4     3829.62     3779.06     53.68 o 
 -14   0   4     7828.61     7527.89     37.21 o 
 -12   0   4      199.73      191.68     28.21 o 
 -10   0   4     2308.36     2279.56     28.71 o 
  -8   0   4     7460.28     6301.42     38.35 o 
  -6   0   4    10633.99     9978.16     41.05 o 
   8   0   4     1607.77     1517.80     70.07 o 
  10   0   4    17239.41    16575.42     91.83 o 
  12   0   4     3303.99     3250.62     59.49 o 
  14   0   4     4306.33     4436.02     71.39 o 
  16   0   4        9.76       24.00     64.80 o 
 -23   1   4      456.76      406.07     21.91 o 
 -21   1   4        7.61        6.19     28.17 o 
 -19   1   4     1623.78     1693.75     25.74 o 
 -17   1   4      504.26      503.42     18.00 o 
 -15   1   4     1800.22     1843.01     19.76 o 
 -13   1   4     3509.01     3502.87     42.33 o 
 -11   1   4     4346.29     4884.18     62.40 o 
  -9   1   4    32345.70    32608.62    351.99 o 
  -7   1   4    11034.31    10983.15     36.38 o 
  -3   1   4    10776.20    11213.40     86.71 o 
  -1   1   4     1118.30     1263.86     40.35 o 
   3   1   4       82.82       93.25     34.00 o 
   5   1   4    10671.52    10299.97    106.14 o 
   7   1   4        1.23       31.80     55.00 o 
   9   1   4     1642.96     1549.70     61.79 o 
  11   1   4      320.53      307.27     40.37 o 
  13   1   4      103.20      152.49     40.80 o 
  15   1   4     1133.37     1200.43     43.95 o 
  17   1   4       12.41       22.37     46.57 o 
  19   1   4      621.46      641.45     33.62 o 
 -22   2   4      410.03      335.08     25.88 o 
 -20   2   4      836.19      885.00     20.56 o 
 -18   2   4       63.20       64.61     19.37 o 
 -16   2   4     6888.73     6767.27     40.96 o 
 -14   2   4     3463.99     3383.39     24.50 o 
 -12   2   4     4321.42     4281.72     53.50 o 
 -10   2   4     1083.04     1349.03     23.51 o 
  -8   2   4     1136.27     1133.06     21.29 o 
  -6   2   4    21242.41    19788.02    222.93 o 
  -4   2   4     5264.97     5085.36     60.82 o 
   0   2   4    10982.50    11103.45     81.50 o 
   2   2   4    15101.43    14574.87    140.53 o 
   4   2   4    11862.38    12519.13    198.25 o 
   6   2   4        9.36       27.50     45.76 o 
   8   2   4    23758.75    22409.68     93.06 o 
  10   2   4      588.15      525.13     50.59 o 
  12   2   4     9044.57     8624.65    146.47 o 
  14   2   4        5.44       28.21     27.62 o 
  16   2   4      841.74      991.92     29.58 o 
  18   2   4      382.49      368.91     29.09 o 
  20   2   4       32.76       38.87     25.93 o 
 -21   3   4      199.62      224.48     23.50 o 
 -19   3   4       67.02       56.21     22.11 o 
 -17   3   4      122.18      121.75     22.42 o 
 -15   3   4      956.40      933.07     23.54 o 
 -13   3   4       83.56       73.34     22.92 o 
 -11   3   4     7319.36     7368.65     34.59 o 
  -9   3   4     1846.57     1924.97     21.19 o 
  -7   3   4    22765.13    22354.57    171.10 o 
  -5   3   4     1486.80     1659.44     22.92 o 
  -3   3   4     4565.61     4500.35     49.71 o 
  -1   3   4    22714.16    22823.36    224.68 o 
   1   3   4     1740.79     1787.84     29.85 o 
   3   3   4    33928.21    34542.78    656.18 o 
   5   3   4     3046.53     3090.19     83.16 o 
   7   3   4    31651.09    31358.64    908.39 o 
   9   3   4      784.28     1002.07     33.04 o 
  11   3   4     3161.60     3106.19     78.46 o 
  13   3   4     4516.54     4643.41     33.53 o 
  15   3   4      162.34      160.27     26.55 o 
  17   3   4     2256.86     2316.47     28.36 o 
  19   3   4       29.56       39.05     26.21 o 
 -22   4   4      186.37      151.04     20.59 o 
 -20   4   4      136.55      165.67     24.26 o 
 -18   4   4      252.71      234.13     30.33 o 
 -16   4   4      589.20      663.21     26.22 o 
 -14   4   4      853.37      933.13     67.55 o 
 -12   4   4      536.49      673.10     20.51 o 
 -10   4   4     3926.21     4033.08     32.15 o 
  -8   4   4     4223.49     4176.34     60.92 o 
  -6   4   4     1471.00     1468.07     25.73 o 
  -4   4   4     6451.41     6183.88     44.92 o 
  -2   4   4      466.56      671.53     25.30 o 
   0   4   4    17816.00    17566.99     89.46 o 
   2   4   4     2103.34     2245.49     28.71 o 
   4   4   4     1443.12     1404.37     30.95 o 
   6   4   4     4559.58     4325.65     41.54 o 
   8   4   4       90.59      121.18     30.32 o 
  10   4   4     2729.71     2464.14     41.96 o 
  12   4   4        0.12       28.82     31.91 o 
  14   4   4     1446.11     1455.38     31.23 o 
  16   4   4      117.61      170.30     25.16 o 
  18   4   4        3.05        5.71     24.18 o 
 -21   5   4       17.91       47.06     21.30 o 
 -19   5   4     1514.40     1362.14     25.03 o 
 -17   5   4      169.28      171.82     24.48 o 
 -15   5   4      933.14      826.91     28.67 o 
 -13   5   4     4021.04     4467.63     53.87 o 
 -11   5   4     1210.90     1196.74     24.58 o 
  -9   5   4    21037.53    21584.56     42.06 o 
  -7   5   4     1801.93     1783.92     49.09 o 
  -5   5   4     8185.22     7797.84     38.68 o 
  -3   5   4      441.18      444.36     28.31 o 
  -1   5   4        6.54        5.31     24.57 o 
   1   5   4     5939.85     5293.73     34.50 o 
   3   5   4     5205.03     5432.02     42.25 o 
   5   5   4    13525.66    12767.60     55.11 o 
   7   5   4     2213.91     2324.37     40.15 o 
   9   5   4     3527.41     3593.01     35.38 o 
  11   5   4     1055.52      944.32     30.96 o 
  13   5   4      110.02       69.16     24.19 o 
  15   5   4      757.10      767.42     28.04 o 
  17   5   4      111.43      172.71     23.68 o 
 -20   6   4       34.12       39.69     27.78 o 
 -18   6   4      357.79      335.27     28.37 o 
 -16   6   4      248.60      283.93     28.05 o 
 -14   6   4      974.91      978.34     36.09 o 
 -12   6   4     2474.67     2653.50     49.96 o 
 -10   6   4     1762.70     1812.35     24.71 o 
  -8   6   4     1801.52     1783.04     24.40 o 
  -6   6   4     1973.09     2020.62     23.84 o 
  -4   6   4     4610.94     4533.44     49.09 o 
  -2   6   4     1172.30     1300.73     27.89 o 
   0   6   4     5480.71     5311.64     47.77 o 
   2   6   4     2214.28     2211.92     27.09 o 
   4   6   4     1198.41     1207.59     26.71 o 
   6   6   4      266.32      280.38     28.61 o 
   8   6   4      265.11      294.44     26.95 o 
  10   6   4      731.86      829.26     27.02 o 
  12   6   4        9.03       50.65     87.59 o 
  14   6   4      847.34      919.02     24.71 o 
  16   6   4       39.16       77.08     24.56 o 
 -19   7   4        5.29       19.27     26.24 o 
 -17   7   4      420.68      359.52     26.91 o 
 -15   7   4        1.07       83.79     26.34 o 
 -13   7   4       47.20       93.71     23.76 o 
 -11   7   4      485.43      617.43     22.37 o 
  -9   7   4     1837.90     1851.82     22.29 o 
  -7   7   4      438.96      518.66     34.46 o 
  -5   7   4      157.16      180.58     20.62 o 
  -3   7   4     1045.39     1030.58     32.14 o 
  -1   7   4     3481.21     3615.83     57.81 o 
   1   7   4      156.98      128.31     25.02 o 
   3   7   4     6389.54     6449.07     58.67 o 
   5   7   4       70.86       68.90     24.49 o 
   7   7   4     2843.82     2864.74     92.41 o 
   9   7   4      954.01      899.66     30.96 o 
  11   7   4      990.13     1086.42     33.01 o 
  13   7   4     1575.72     1457.65     51.12 o 
  15   7   4       13.61       38.27     23.12 o 
 -16   8   4     1106.30      993.49     35.04 o 
 -14   8   4      261.45      268.19     22.61 o 
 -12   8   4      575.79      559.40     25.12 o 
 -10   8   4      305.42      383.23     23.78 o 
  -8   8   4      217.44      197.44     22.22 o 
  -6   8   4     3197.21     3149.59     25.49 o 
  -4   8   4      722.65      686.03     28.23 o 
  -2   8   4     8522.83     8261.17    112.76 o 
   0   8   4      228.93      229.17     26.36 o 
   2   8   4     1425.20     1498.66     22.88 o 
   4   8   4       23.75       36.72     20.68 o 
   6   8   4      128.47      220.49     26.07 o 
   8   8   4      423.07      423.39     26.96 o 
  10   8   4      347.20      337.16     26.06 o 
  12   8   4      624.41      646.41     32.40 o 
  14   8   4       35.29       38.13     28.29 o 
 -15   9   4      131.95       94.67     22.43 o 
 -13   9   4      203.48      234.73     20.82 o 
 -11   9   4        4.36       93.54     37.80 o 
  -9   9   4      297.20      369.62     45.69 o 
  -7   9   4       53.62      154.21     23.40 o 
  -5   9   4      749.69      808.95     24.19 o 
  -3   9   4      504.10      479.38     24.04 o 
  -1   9   4      306.07      291.14     19.96 o 
   1   9   4     1121.48     1219.24     22.08 o 
   3   9   4      142.10      138.24     20.46 o 
   5   9   4      830.93      890.04     25.57 o 
   7   9   4      741.48      662.20     25.23 o 
   9   9   4      304.86      398.43     26.53 o 
  11   9   4      153.29      109.88     27.86 o 
 -12  10   4      417.92      468.99     27.42 o 
 -10  10   4      280.31      233.15     26.18 o 
  -8  10   4      297.92      350.30     22.32 o 
  -6  10   4      246.02      190.52     19.03 o 
  -4  10   4       72.05      117.84     24.11 o 
  -2  10   4        2.96       23.82     19.28 o 
   0  10   4      591.90      629.64     23.58 o 
   2  10   4        1.76       72.96     19.19 o 
   4  10   4      131.41      156.28     19.22 o 
   6  10   4      620.68      574.42     24.80 o 
   8  10   4       28.44       55.01     24.87 o 
  10  10   4      163.32      128.11     36.00 o 
  -9  11   4      604.39      493.53     18.16 o 
  -7  11   4       95.71      117.09     18.13 o 
  -5  11   4      295.91      250.02     19.67 o 
  -3  11   4      450.53      410.31     22.94 o 
  -1  11   4      224.24      198.95     19.39 o 
   1  11   4      178.32      120.05     21.75 o 
   3  11   4       30.89       69.61     20.30 o 
   5  11   4      205.23      194.96     19.20 o 
 -23   1   5       31.71       40.94     33.03 o 
 -21   1   5      269.42      258.44     19.23 o 
 -19   1   5      897.89      914.79     23.81 o 
 -17   1   5      384.39      401.99     16.77 o 
 -15   1   5       43.51      163.60     22.09 o 
 -13   1   5     2179.42     2135.24     37.42 o 
 -11   1   5    14152.96    13947.14     60.62 o 
  -9   1   5     5319.64     4997.71    180.12 o 
  -7   1   5    40359.47    39494.43    291.71 o 
  -5   1   5     1470.93     1482.94     23.97 o 
  -3   1   5     3314.97     3437.85     37.23 o 
  -1   1   5    10062.98    10019.09    135.37 o 
   1   1   5    19440.33    19431.14    207.78 o 
   5   1   5    15423.99    14904.57    170.29 o 
   7   1   5    14865.55    14548.47    126.32 o 
   9   1   5      263.44      225.94     50.91 o 
  11   1   5     2236.25     2227.03     46.47 o 
  13   1   5     1548.56     1572.59     46.16 o 
  15   1   5     1671.97     1640.41     48.74 o 
  17   1   5     1031.18     1001.71     51.67 o 
  19   1   5      638.72      687.52     35.13 o 
 -22   2   5        1.56      -16.26     20.36 o 
 -20   2   5      609.23      590.67     22.29 o 
 -18   2   5      603.42      656.14     28.46 o 
 -16   2   5     1809.40     2178.46     89.90 o 
 -14   2   5      712.65      909.31     23.02 o 
 -10   2   5       72.56      177.87     18.51 o 
  -8   2   5     4018.88     4359.01     23.33 o 
  -6   2   5    15033.35    15023.21     89.60 o 
  -4   2   5     2014.79     1835.79     30.61 o 
  -2   2   5     5207.43     5160.37     43.47 o 
   0   2   5     3607.79     3390.20     35.48 o 
   2   2   5      425.11      531.24     29.00 o 
   4   2   5        3.03       35.58     29.08 o 
   6   2   5      380.89      477.04     55.69 o 
   8   2   5     1625.50     1501.07     50.91 o 
  10   2   5     5298.33     5477.57     63.60 o 
  12   2   5      290.78      375.61     38.04 o 
  14   2   5     1118.46     1258.96     38.05 o 
  16   2   5        9.87       48.02     28.43 o 
  18   2   5       32.93       26.63     28.33 o 
 -21   3   5      219.12      182.35     18.88 o 
 -19   3   5     1037.27      971.91     19.92 o 
 -17   3   5        8.52       17.69     19.08 o 
 -15   3   5        0.00       28.71     22.90 o 
 -13   3   5       71.35       98.63     21.13 o 
 -11   3   5     8496.05     8528.08     83.73 o 
  -9   3   5      550.32      467.95     21.98 o 
  -7   3   5     3029.88     2819.91     61.39 o 
  -5   3   5      133.70      130.45     21.19 o 
  -3   3   5     8284.52     9098.93     48.79 o 
  -1   3   5     5049.04     5275.89     45.97 o 
   1   3   5      497.21      384.52     24.31 o 
   3   3   5    10715.89     9896.68    150.90 o 
   5   3   5     4504.16     4090.05     86.21 o 
   7   3   5      230.89      183.60     31.11 o 
   9   3   5       76.94      108.14     31.49 o 
  11   3   5     1456.60     1385.01     35.14 o 
  13   3   5      216.86      206.26     27.12 o 
  15   3   5     1944.49     1860.90     29.46 o 
  17   3   5       69.69      104.38     24.33 o 
  19   3   5      215.28      218.96     35.38 o 
 -22   4   5       36.18       39.34     18.98 o 
 -20   4   5      177.91      254.63     19.84 o 
 -18   4   5      348.24      402.61     21.78 o 
 -16   4   5      462.26      505.44     24.05 o 
 -14   4   5      142.76      191.62     28.21 o 
 -12   4   5      852.27      876.54     28.77 o 
 -10   4   5        9.63      195.31     33.18 o 
  -8   4   5      796.33      932.92     31.31 o 
  -6   4   5     7411.93     7314.37     31.14 o 
  -4   4   5    24983.62    24802.28    224.82 o 
  -2   4   5     8623.87     8079.43     60.36 o 
   0   4   5    11560.69    11332.13    126.03 o 
   2   4   5      419.57      544.22     29.06 o 
   4   4   5      466.21      535.54     27.77 o 
   6   4   5     1588.66     1652.20     29.88 o 
   8   4   5     5789.42     5841.61    105.14 o 
  10   4   5     3367.03     3441.90     91.12 o 
  12   4   5     4993.10     5181.62    178.88 o 
  14   4   5     1349.86     1450.04     24.54 o 
  16   4   5       56.20       97.86     23.10 o 
  18   4   5        4.07      -22.79     25.72 o 
 -21   5   5       11.84       34.24     25.81 o 
 -19   5   5       26.93       41.98     25.62 o 
 -17   5   5       92.36      108.03     27.53 o 
 -15   5   5       46.74      126.37     25.25 o 
 -13   5   5       64.89      310.72    105.44 o 
 -11   5   5       33.13       50.52     24.09 o 
  -9   5   5      241.65     1005.09    224.44 o 
  -7   5   5      787.40      796.45     21.77 o 
  -5   5   5       26.67       -6.05     24.02 o 
  -3   5   5      103.06      161.49     26.58 o 
  -1   5   5      367.81      442.48     23.71 o 
   1   5   5     3978.40     4230.67     37.26 o 
   3   5   5       36.05       41.22     30.27 o 
   5   5   5      338.21      328.72     25.61 o 
   7   5   5       76.46       68.43     25.11 o 
   9   5   5       36.90      109.89     50.75 o 
  11   5   5      147.14      218.67     29.32 o 
  13   5   5      161.98      152.41     28.82 o 
  15   5   5        3.17       25.58     22.39 o 
  17   5   5       54.04       26.34     23.64 o 
 -20   6   5       15.89       54.58     24.55 o 
 -18   6   5        4.74       77.59     27.20 o 
 -16   6   5      425.61      499.88     27.59 o 
 -14   6   5      481.08      516.02     23.05 o 
 -12   6   5     1729.66     1618.57     25.10 o 
 -10   6   5      851.32      711.69     21.12 o 
  -8   6   5        4.36       37.94     22.77 o 
  -6   6   5     3163.80     3399.19     29.95 o 
  -4   6   5      905.69      959.38     27.70 o 
  -2   6   5     6868.90     6720.73     47.27 o 
   0   6   5     1267.07     1238.74     24.83 o 
   2   6   5      371.48      368.81     45.15 o 
   4   6   5      269.31      266.42     31.04 o 
   6   6   5      646.39      536.00     29.31 o 
   8   6   5     1265.40     1290.28     27.75 o 
  10   6   5     1085.53     1070.71     31.99 o 
  12   6   5      409.72      406.34     29.65 o 
  14   6   5      734.73      881.79     44.19 o 
  16   6   5      343.73      293.49     23.94 o 
 -19   7   5       47.84       30.08     23.91 o 
 -17   7   5       25.47       -3.77     26.53 o 
 -15   7   5      295.77      349.01     21.96 o 
 -13   7   5        1.20       11.45     36.73 o 
 -11   7   5     1091.59     1117.32     22.68 o 
  -9   7   5       36.64       39.06     20.89 o 
  -7   7   5       39.25       16.14     20.57 o 
  -5   7   5      127.60      181.61     22.27 o 
  -3   7   5      310.60      271.33     34.40 o 
  -1   7   5      217.90      277.62     23.10 o 
   1   7   5      458.17      410.62     28.95 o 
   3   7   5     1329.43     1192.71     26.87 o 
   5   7   5     1579.42     1613.98     38.29 o 
   7   7   5      555.64      555.52     28.86 o 
   9   7   5      104.18      141.13     29.43 o 
  11   7   5        6.48       15.82     34.73 o 
  13   7   5       58.40       73.50     38.75 o 
  15   7   5       25.06       41.61     27.32 o 
 -16   8   5        2.85       14.17     21.01 o 
 -14   8   5      151.50      156.58     23.11 o 
 -12   8   5      118.19      164.31     21.75 o 
 -10   8   5       93.45      120.90     25.80 o 
  -8   8   5      203.57      194.89     43.24 o 
  -6   8   5      984.79     1066.91     29.83 o 
  -4   8   5      370.79      470.23     70.76 o 
  -2   8   5      478.90      540.66     25.23 o 
   0   8   5     1423.93     1457.51     27.61 o 
   2   8   5        2.77       27.76     21.52 o 
   4   8   5      218.73      280.94     25.98 o 
   6   8   5      382.09      377.72     26.40 o 
   8   8   5      155.74      185.95     24.32 o 
  10   8   5      350.00      363.53     29.78 o 
  12   8   5       33.62      -24.10     37.96 o 
  14   8   5       75.15       82.32     27.73 o 
 -15   9   5       29.52        7.40     30.89 o 
 -13   9   5      217.10      303.54     50.44 o 
 -11   9   5      160.41      205.99     23.99 o 
  -9   9   5       32.93       27.40     23.79 o 
  -7   9   5        3.56       -9.13     22.19 o 
  -5   9   5      147.80      247.32     52.69 o 
  -3   9   5        0.08      -21.13     62.83 o 
  -1   9   5       72.53       44.08     21.78 o 
   1   9   5       25.08       45.26     20.88 o 
   3   9   5     1020.33      972.98     21.92 o 
   5   9   5       21.77       26.65     24.05 o 
   7   9   5      309.42      281.60     25.52 o 
   9   9   5       23.77        3.96     26.76 o 
  11   9   5        2.20       21.19     29.24 o 
 -12  10   5        0.32       35.85     21.61 o 
 -10  10   5        0.03       38.81     21.59 o 
  -8  10   5       37.17       85.57     31.28 o 
  -6  10   5      273.00      244.01     41.95 o 
  -4  10   5       69.11       98.41     41.61 o 
  -2  10   5       80.56       40.26     19.38 o 
   0  10   5       14.44       29.85     24.08 o 
   2  10   5       70.16       70.76     20.25 o 
   4  10   5       34.46       46.50     23.96 o 
   6  10   5        3.16       37.80     23.68 o 
   8  10   5       47.55       43.64     25.69 o 
  -9  11   5       50.86       61.64     22.52 o 
  -7  11   5      155.35      192.28     19.47 o 
  -5  11   5       33.41       63.55     27.16 o 
  -3  11   5       15.80       39.65     22.07 o 
  -1  11   5       17.89       52.33     19.96 o 
   1  11   5       16.73       13.81     18.84 o 
   3  11   5      158.29      172.96     25.54 o 
   5  11   5       16.31       69.54     23.19 o 
 -22   0   6       75.24       19.61     45.64 o 
 -20   0   6     1879.70     1803.40     42.61 o 
 -18   0   6       11.65       54.47     24.98 o 
 -16   0   6     9116.89     9188.35     92.54 o 
 -14   0   6     1775.74     1763.81     29.14 o 
 -12   0   6    13026.93    13033.05    124.97 o 
 -10   0   6     4061.67     4530.09     35.20 o 
  -8   0   6     3323.65     3760.28     28.72 o 
  -6   0   6    40389.24    38828.22    124.86 o 
  -4   0   6    23143.53    22873.49    189.55 o 
  -2   0   6    36288.51    35223.01     96.08 o 
   0   0   6    16666.33    16825.72    149.89 o 
   2   0   6    10478.94     9965.69     65.22 o 
   4   0   6     1286.89     1203.73     48.65 o 
   6   0   6     7130.36     7913.11    186.12 o 
   8   0   6    19561.48    18990.53    132.19 o 
  10   0   6    10671.26    10693.67     92.66 o 
  12   0   6     5484.49     5609.52     79.87 o 
 -23   1   6      189.06      140.79     18.83 o 
 -21   1   6      489.38      490.87     26.93 o 
 -19   1   6      537.66      533.56     16.76 o 
 -17   1   6      655.55      711.08     17.79 o 
 -15   1   6     2391.39     2388.03     19.64 o 
 -13   1   6       55.56      137.08     23.79 o 
 -11   1   6     3502.57     3534.10    146.83 o 
  -9   1   6      530.10      502.05     17.34 o 
  -7   1   6     5933.91     5627.26     33.90 o 
  -5   1   6     6746.84     6418.68     34.10 o 
  -3   1   6        7.28       35.73     30.90 o 
  -1   1   6     6023.75     5916.44     64.65 o 
   1   1   6     7935.38     8147.50     52.05 o 
   3   1   6    14317.82    14598.84     60.43 o 
   5   1   6     5792.35     5782.00     54.50 o 
   7   1   6     6422.48     6481.14     65.34 o 
   9   1   6      888.94      948.44     56.54 o 
  11   1   6      474.93      484.73     59.24 o 
  13   1   6      898.27      964.06     47.79 o 
  15   1   6      581.55      536.67     47.36 o 
  17   1   6      931.98     1005.48     58.25 o 
 -22   2   6      186.51      241.31     48.79 o 
 -20   2   6       42.77       49.44     19.22 o 
 -18   2   6     1347.56     1315.98     19.21 o 
 -16   2   6      105.17      243.93     32.41 o 
 -14   2   6     4887.10     4677.42     43.98 o 
 -12   2   6      118.63      116.96     16.53 o 
 -10   2   6     9180.29     9069.19     27.46 o 
  -8   2   6    30061.67    29841.21    253.71 o 
  -6   2   6      292.43      365.71     21.94 o 
  -4   2   6    40727.37    39707.30    287.34 o 
  -2   2   6      361.57      256.71     28.37 o 
   0   2   6    10543.22     9968.80    132.77 o 
   2   2   6     1437.36     1431.77     30.18 o 
   4   2   6     3237.81     3465.14     34.93 o 
   6   2   6    13360.80    13377.38    291.68 o 
   8   2   6     2092.21     1799.47     57.86 o 
  10   2   6     7128.07     6748.84     65.99 o 
  12   2   6      390.02      400.01     50.06 o 
  14   2   6      325.09      353.69     39.53 o 
  16   2   6      516.07      485.53     29.97 o 
  18   2   6       27.25       27.17     35.36 o 
 -21   3   6      403.88      367.94     18.90 o 
 -19   3   6     2770.30     2752.18     41.23 o 
 -17   3   6        0.51       40.16     20.76 o 
 -15   3   6       20.08       58.45     17.60 o 
 -13   3   6     2907.17     2922.85     31.72 o 
 -11   3   6     2714.28     2728.25     50.97 o 
  -9   3   6    12478.57    12405.97     72.27 o 
  -7   3   6     2376.62     2304.54     22.39 o 
  -5   3   6    21190.03    21118.29    178.82 o 
  -3   3   6    10799.04    11318.15    142.32 o 
  -1   3   6     2497.90     2675.92     32.04 o 
   1   3   6    19272.93    19063.38    214.33 o 
   3   3   6     1274.93     1298.84     23.39 o 
   5   3   6    18869.62    19125.75    611.11 o 
   7   3   6      109.72      169.08     44.96 o 
   9   3   6     5292.47     5219.43    176.86 o 
  11   3   6     3106.19     3269.89     95.24 o 
  13   3   6      222.19      227.93     27.61 o 
  15   3   6     1616.90     1708.09     39.47 o 
  17   3   6      350.59      393.05     26.04 o 
 -22   4   6      186.64      173.76     19.42 o 
 -20   4   6       62.67       99.97     19.43 o 
 -18   4   6       27.14       68.76     20.38 o 
 -16   4   6     3952.32     3853.86     45.19 o 
 -14   4   6      173.11      188.54     33.04 o 
 -12   4   6     7053.01     6702.47     76.75 o 
 -10   4   6     1431.15     1451.94     20.94 o 
  -8   4   6      117.64      185.58     20.50 o 
  -6   4   6     4254.10     4225.17     52.23 o 
  -4   4   6       14.21       39.98     23.97 o 
  -2   4   6    13176.10    13148.24     66.59 o 
   0   4   6      885.48      936.15     25.19 o 
   2   4   6     2243.03     2249.77     29.58 o 
   4   4   6     1605.62     1678.79     27.71 o 
   6   4   6       41.98      126.69     29.36 o 
   8   4   6     3417.67     3164.45    112.89 o 
  10   4   6      116.76      176.44     30.92 o 
  12   4   6     2638.42     2468.30     79.76 o 
  14   4   6      444.44      451.74     27.77 o 
  16   4   6        3.87        6.26     34.31 o 
  18   4   6      380.90      287.06     27.52 o 
 -21   5   6      504.39      417.38     32.62 o 
 -19   5   6        1.45       31.13     32.12 o 
 -17   5   6      413.59      364.14     27.15 o 
 -15   5   6     2116.15     2368.00     26.00 o 
 -13   5   6     1128.39     1069.65     34.35 o 
 -11   5   6     5055.53     4978.60     76.26 o 
  -9   5   6      110.11      114.86     22.19 o 
  -7   5   6     2503.62     2241.18     24.92 o 
  -5   5   6      564.09      523.08     26.56 o 
  -3   5   6     3317.26     3285.93     31.53 o 
  -1   5   6    12361.35    12480.80    164.23 o 
   1   5   6      810.77      744.23     26.69 o 
   3   5   6    10046.84    10133.72    186.25 o 
   5   5   6     1233.90     1176.99     30.48 o 
   7   5   6       88.16      153.32     27.19 o 
   9   5   6      102.19       88.32     30.26 o 
  11   5   6        5.50       13.15     29.39 o 
  13   5   6      862.08      871.44     39.55 o 
  15   5   6      242.61      240.44     23.95 o 
  17   5   6      829.80      756.24     37.26 o 
 -20   6   6      206.85      148.74     26.85 o 
 -18   6   6       61.59       75.43     26.77 o 
 -16   6   6      801.87      807.35     37.36 o 
 -14   6   6      413.87      453.84     23.05 o 
 -12   6   6     1853.05     1811.79     25.08 o 
 -10   6   6        6.65       32.43     22.73 o 
  -8   6   6       14.10       30.57     27.44 o 
  -6   6   6      819.95      796.68     26.89 o 
  -4   6   6      114.46      132.88     24.94 o 
  -2   6   6     4421.67     4134.58     64.94 o 
   0   6   6      499.07      585.26     65.22 o 
   2   6   6     4463.33     4367.53     35.74 o 
   4   6   6      304.74      302.61     38.49 o 
   6   6   6     1156.01     1249.76     30.23 o 
   8   6   6     2101.82     2151.26     62.82 o 
  10   6   6      938.49      918.74     32.63 o 
  12   6   6     1665.79     1689.27     34.22 o 
  14   6   6      280.39      192.77     25.20 o 
  16   6   6      256.07      207.01     30.16 o 
 -19   7   6      125.01      107.84     32.63 o 
 -17   7   6       18.54       49.57     26.37 o 
 -15   7   6      188.03      203.68     31.10 o 
 -13   7   6     1222.15     1386.99     33.81 o 
 -11   7   6        3.23       32.07     26.97 o 
  -9   7   6     2848.91     3020.66     65.18 o 
  -7   7   6       56.47       92.67     27.40 o 
  -5   7   6     7414.58     7206.19     32.82 o 
  -3   7   6      214.89      250.77     25.68 o 
  -1   7   6      706.08      727.35     41.04 o 
   1   7   6     5659.31     5875.66     69.38 o 
   3   7   6     1350.57     1252.02     32.08 o 
   5   7   6     1736.75     1793.77     28.67 o 
   7   7   6      141.73      116.07     25.09 o 
   9   7   6      699.44      788.75     31.83 o 
  11   7   6      700.12      563.41     40.40 o 
  13   7   6       26.69       41.31     30.29 o 
  15   7   6      266.09      269.45     40.52 o 
 -16   8   6        7.50       24.82     20.81 o 
 -14   8   6      631.85      515.43     20.88 o 
 -12   8   6      157.22      240.23     24.24 o 
 -10   8   6      481.03      412.87     21.60 o 
  -8   8   6     1925.67     2086.88     39.22 o 
  -6   8   6      460.73      494.18     24.71 o 
  -4   8   6      701.79      613.00     32.10 o 
  -2   8   6     1933.78     2016.10     27.09 o 
   0   8   6      441.42      450.91     26.73 o 
   2   8   6     1527.36     1491.13     25.42 o 
   4   8   6     1298.80     1302.56     37.47 o 
   6   8   6     1303.79     1226.64     28.30 o 
   8   8   6      425.86      428.72     28.30 o 
  10   8   6     1319.32     1192.88     29.30 o 
  12   8   6        0.79       25.32     37.00 o 
 -15   9   6       65.17       95.67     19.05 o 
 -13   9   6      244.37      236.99     30.49 o 
 -11   9   6      310.50      394.38     20.10 o 
  -9   9   6      420.15      377.92     20.57 o 
  -7   9   6      190.65      241.62     42.40 o 
  -5   9   6     1063.92     1014.45     30.72 o 
  -3   9   6      122.75      139.29     25.86 o 
  -1   9   6      527.12      523.06     26.08 o 
   1   9   6       72.11       66.39     21.31 o 
   3   9   6      278.38      349.64     32.75 o 
   5   9   6      121.17      109.95     23.12 o 
   7   9   6      108.73      120.33     26.30 o 
   9   9   6      232.54      202.95     24.98 o 
  11   9   6        6.24       43.04     26.58 o 
 -12  10   6      241.79      179.08     24.20 o 
 -10  10   6        3.05       44.67     22.14 o 
  -8  10   6       20.07       70.50     21.66 o 
  -6  10   6      252.74      327.26     21.73 o 
  -4  10   6        7.05       23.42     37.60 o 
  -2  10   6      534.73      512.96     29.46 o 
   0  10   6        4.13       15.86     20.40 o 
   2  10   6      308.88      398.27     31.10 o 
   4  10   6      145.06      122.44     22.92 o 
   6  10   6      245.92      347.46     44.42 o 
   8  10   6      115.45      150.58     26.53 o 
  -7  11   6       50.87       57.74     26.77 o 
  -5  11   6       59.39      115.92     18.17 o 
  -3  11   6      182.77      197.84     31.90 o 
  -1  11   6        6.51       19.93     19.47 o 
   1  11   6       21.63       53.45     20.74 o 
   3  11   6      169.56      208.03     51.60 o 
 -23   1   7      569.99      534.77     18.91 o 
 -21   1   7     1280.05     1257.00     23.79 o 
 -19   1   7      324.57      369.67     18.97 o 
 -17   1   7      139.18      108.11     17.85 o 
 -15   1   7      662.51      615.87     20.24 o 
 -13   1   7     3584.42     3305.54     21.94 o 
 -11   1   7     8614.24     7875.84     47.95 o 
  -9   1   7    12843.45    12430.32    102.72 o 
  -7   1   7    23207.08    23149.71    144.02 o 
  -5   1   7     3569.28     3794.17     35.09 o 
  -3   1   7      792.66      770.77     30.03 o 
  -1   1   7     1404.49     1309.09     32.60 o 
   1   1   7    16806.26    16154.02    112.53 o 
   3   1   7    15102.20    14380.15     93.09 o 
   5   1   7    10935.21    10432.74     94.80 o 
   7   1   7     6044.57     5984.22     72.70 o 
   9   1   7        1.76      -36.95     64.66 o 
  11   1   7      916.73      864.41     62.75 o 
  13   1   7     1918.23     1863.30     50.79 o 
  15   1   7     1505.00     1436.96     55.21 o 
  17   1   7      999.24      962.89     68.58 o 
 -22   2   7       26.44       85.52     19.74 o 
 -20   2   7        2.24       49.73     17.05 o 
 -18   2   7      561.49      566.43     17.71 o 
 -16   2   7       91.26       96.77     17.63 o 
 -14   2   7     3907.14     3943.77     39.20 o 
 -12   2   7       31.64       36.13     16.96 o 
 -10   2   7     3219.95     3353.32     26.94 o 
  -8   2   7     8517.51     8576.22     47.05 o 
  -6   2   7    14995.38    14809.26     78.14 o 
  -4   2   7     7603.10     7613.42     76.10 o 
  -2   2   7    13631.47    13643.88    186.05 o 
   0   2   7     2543.94     2517.11     34.63 o 
   2   2   7     1692.09     1648.49     30.11 o 
   4   2   7      923.47     1002.53     29.75 o 
   6   2   7      833.04      993.41     33.17 o 
   8   2   7     5064.10     5041.04     65.77 o 
  10   2   7      239.17      257.74     52.18 o 
  12   2   7      934.62     1012.63     58.29 o 
  14   2   7      272.78      349.93     38.07 o 
  16   2   7      191.74      179.32     41.29 o 
  18   2   7       10.75       17.70     30.92 o 
 -21   3   7       36.41       67.51     19.45 o 
 -19   3   7       85.14      117.24     18.79 o 
 -17   3   7       63.96       79.99     17.11 o 
 -15   3   7      207.10      232.34     16.95 o 
 -13   3   7     2710.05     2652.75     23.38 o 
 -11   3   7     1040.79      981.20     20.76 o 
  -9   3   7     8668.12     8602.61     68.96 o 
  -7   3   7     2953.17     2888.62     30.10 o 
  -5   3   7     1598.92     1594.29     24.70 o 
  -3   3   7     3315.89     3515.74     63.07 o 
  -1   3   7    12507.75    13138.00    180.97 o 
   1   3   7    11275.76    11113.09    190.38 o 
   3   3   7     6452.58     6200.81    100.62 o 
   5   3   7     1407.43     1249.09     31.45 o 
   7   3   7      916.03      870.35     46.19 o 
   9   3   7        1.14      -23.84     42.04 o 
  11   3   7       92.23      126.69     30.89 o 
  13   3   7      514.20      409.50     29.21 o 
  15   3   7      761.88      713.25     26.62 o 
  17   3   7       54.10       69.51     27.75 o 
 -22   4   7       44.77       74.73     17.81 o 
 -20   4   7      195.95      246.70     19.74 o 
 -18   4   7      916.18      988.56     23.68 o 
 -16   4   7     3181.79     3194.78     42.73 o 
 -14   4   7     3958.28     3904.52     43.29 o 
 -12   4   7     1256.76     1187.92     29.57 o 
 -10   4   7      371.78      409.30     19.19 o 
  -8   4   7      688.68      684.53     20.10 o 
  -6   4   7     7260.07     6697.49     81.34 o 
  -4   4   7     1277.81     1072.92     24.48 o 
  -2   4   7     9530.18     9098.08    136.25 o 
   0   4   7     7005.45     6827.44    108.21 o 
   2   4   7     1279.53     1235.13     27.41 o 
   4   4   7        4.47       13.52     23.55 o 
   6   4   7     1945.43     2027.17     46.05 o 
   8   4   7     6523.58     6623.27    230.45 o 
  10   4   7       75.40       96.43     40.51 o 
  12   4   7     1344.77     1432.65     64.61 o 
  14   4   7       11.31       20.09     32.70 o 
  16   4   7        3.37       19.67     26.03 o 
 -21   5   7        4.06       29.13     21.43 o 
 -19   5   7       28.36       28.63     22.10 o 
 -17   5   7      587.29      577.01     22.45 o 
 -15   5   7       60.67       99.71     21.12 o 
 -13   5   7       68.55       62.61     23.75 o 
 -11   5   7      981.67      950.49     23.36 o 
  -9   5   7        2.64        8.42     20.88 o 
  -7   5   7      477.89      511.45     28.20 o 
  -5   5   7      256.04      283.45     24.60 o 
  -3   5   7        0.99        2.33     25.56 o 
  -1   5   7      406.34      396.01     39.36 o 
   1   5   7      409.71      444.53     25.60 o 
   3   5   7      427.83      461.76     25.74 o 
   5   5   7      362.19      405.84     29.54 o 
   7   5   7     1834.24     1922.30     37.19 o 
   9   5   7      442.42      465.79     32.85 o 
  11   5   7      111.73      134.54     34.64 o 
  13   5   7      419.25      402.58     83.72 o 
  15   5   7        6.27       43.15     36.76 o 
 -20   6   7       15.37       41.85     21.03 o 
 -18   6   7      598.57      594.38     26.94 o 
 -16   6   7      169.79      192.61     22.66 o 
 -14   6   7     1659.46     1597.18     34.47 o 
 -12   6   7      912.88     1028.20     23.24 o 
 -10   6   7      200.98      286.69     21.44 o 
  -8   6   7     2372.74     2452.67     52.91 o 
  -6   6   7      757.53      869.01     25.96 o 
  -4   6   7      962.88      900.73     25.11 o 
  -2   6   7     7006.70     7141.67     68.81 o 
   0   6   7     1286.90     1191.18     23.89 o 
   2   6   7     2015.84     2053.25     27.58 o 
   4   6   7      182.07      244.77     32.95 o 
   6   6   7      895.71      838.53     30.18 o 
   8   6   7     3744.51     3759.86     78.88 o 
  10   6   7      346.99      389.50     57.47 o 
  12   6   7     1519.67     1557.00     92.32 o 
  14   6   7        2.02       63.54     83.77 o 
 -19   7   7        2.30      -11.49     24.88 o 
 -17   7   7       16.83       34.37     18.97 o 
 -15   7   7       73.74       80.44     18.82 o 
 -13   7   7       11.18       31.42     21.44 o 
 -11   7   7      214.79      260.00     23.65 o 
  -9   7   7      389.22      377.92     24.44 o 
  -7   7   7     1343.45     1219.11     53.80 o 
  -5   7   7     1291.73     1160.94     27.41 o 
  -3   7   7       43.38       56.52     22.07 o 
  -1   7   7        0.46       36.50     30.37 o 
   1   7   7       51.98      109.66     30.66 o 
   3   7   7       74.28       68.57     28.21 o 
   5   7   7      105.22       93.53     39.20 o 
   7   7   7       34.69       65.68     24.53 o 
   9   7   7      173.27      225.38     31.88 o 
  11   7   7      176.65      207.35     30.50 o 
  13   7   7       26.10       42.57     30.40 o 
 -16   8   7       68.26       71.76     19.43 o 
 -14   8   7      237.65      252.78     22.99 o 
 -12   8   7        2.60       51.27     18.45 o 
 -10   8   7       10.06       21.00     21.11 o 
  -8   8   7        0.97       -6.03     20.35 o 
  -6   8   7       19.43        9.10     22.38 o 
  -4   8   7       48.14       42.62     21.62 o 
  -2   8   7      141.67      199.70     23.08 o 
   0   8   7      246.34      206.18     30.27 o 
   2   8   7       63.72       75.54     26.74 o 
   4   8   7       58.84       76.43     22.54 o 
   6   8   7       18.57       79.83     26.44 o 
   8   8   7       90.57      117.27     29.39 o 
  10   8   7      100.87      137.63     32.08 o 
  12   8   7        4.08       46.72     37.37 o 
 -15   9   7        1.61       36.06     19.01 o 
 -13   9   7       35.34       82.74     27.57 o 
 -11   9   7      305.39      277.77     19.56 o 
  -9   9   7      125.34       96.76     20.15 o 
  -7   9   7      588.59      563.13     27.29 o 
  -5   9   7      252.35      225.48     26.27 o 
  -3   9   7       90.76       99.08     22.40 o 
  -1   9   7      319.38      291.63     52.74 o 
   1   9   7      562.30      562.84     25.81 o 
   3   9   7      184.09      182.46     21.49 o 
   5   9   7        6.80       15.52     35.31 o 
   7   9   7      112.21      136.86     26.67 o 
   9   9   7      117.62      145.92     28.42 o 
 -12  10   7       55.94      109.46     24.71 o 
 -10  10   7        0.17       34.86     23.30 o 
  -8  10   7        0.16       -1.74     37.20 o 
  -6  10   7      227.99      233.36     20.22 o 
  -4  10   7       69.71      128.85     21.68 o 
  -2  10   7        0.22       24.41     35.43 o 
   0  10   7        0.49       17.70     21.27 o 
   2  10   7      232.62      199.93     21.29 o 
   4  10   7       42.72       87.05     20.89 o 
   6  10   7       10.54       26.02     27.08 o 
  -7  11   7       26.03       36.83     20.60 o 
  -5  11   7        0.04       47.06     20.85 o 
  -3  11   7       19.32       34.86     19.34 o 
  -1  11   7        0.97       75.62     20.88 o 
   1  11   7      113.02       67.43     24.27 o 
   3  11   7        1.60       26.68     23.37 o 
 -22   0   8      984.28      949.69     31.79 o 
 -20   0   8       14.55       94.67     29.01 o 
 -18   0   8     6898.25     6659.47     77.27 o 
 -16   0   8     1096.47     1042.64     25.25 o 
 -14   0   8     2431.11     2549.95     41.74 o 
 -12   0   8       91.09      137.94     34.37 o 
 -10   0   8       96.10       85.17     23.60 o 
  -8   0   8    39403.21    38553.75    788.86 o 
  -6   0   8    13425.29    13206.30    154.56 o 
  -4   0   8    19159.32    17025.35    295.56 o 
  -2   0   8    23063.01    23760.89    272.28 o 
   0   0   8     3908.77     3140.24     47.54 o 
   2   0   8     2107.98     1874.24     49.13 o 
   4   0   8       22.81       38.59     45.36 o 
   6   0   8    18635.75    18505.45    481.55 o 
   8   0   8     2308.95     2172.99     81.06 o 
  10   0   8     5444.28     5355.05     97.41 o 
  12   0   8      228.60      241.74     60.86 o 
 -23   1   8      300.43      300.95     17.74 o 
 -21   1   8       26.89       78.19     29.21 o 
 -19   1   8      481.83      493.40     21.75 o 
 -17   1   8      308.58      288.13     17.99 o 
 -15   1   8      220.28      260.54     18.77 o 
 -13   1   8      112.07      117.23     17.76 o 
 -11   1   8        1.89       26.83     21.43 o 
  -9   1   8    11665.82    11593.69     83.01 o 
  -7   1   8      612.34      569.08     21.66 o 
  -5   1   8     7379.54     7092.87     56.49 o 
  -3   1   8      409.20      297.71     27.59 o 
  -1   1   8      116.06      109.22     27.00 o 
   1   1   8    16452.26    16580.99    120.27 o 
   3   1   8       34.42      129.76     42.99 o 
   5   1   8    17118.94    17561.59    162.52 o 
   7   1   8       74.73       85.87     32.17 o 
   9   1   8      578.37      606.52     54.87 o 
  11   1   8     1017.31     1101.55     63.49 o 
  13   1   8      283.02      274.94     45.79 o 
  15   1   8     1258.99     1299.00     58.28 o 
 -22   2   8       52.30       44.35     21.66 o 
 -20   2   8     1363.19     1341.94     21.03 o 
 -18   2   8      147.84      198.23     20.47 o 
 -16   2   8     7043.56     6986.03     52.25 o 
 -14   2   8       32.18       -2.54     17.87 o 
 -12   2   8     6346.64     6531.68     37.68 o 
 -10   2   8     6283.96     5840.31     33.10 o 
  -8   2   8     1307.31     1483.74     22.92 o 
  -6   2   8    31022.48    29800.07    342.74 o 
  -4   2   8     4458.02     4345.25     75.30 o 
  -2   2   8    41260.34    40165.32    510.43 o 
   0   2   8      222.40      213.06     26.56 o 
   2   2   8     8875.98     8602.51    113.35 o 
   4   2   8    16128.64    16232.97    190.83 o 
   6   2   8     1416.91     1350.66     31.35 o 
   8   2   8    10085.09     9723.43     73.84 o 
  10   2   8     1996.90     1816.67     63.44 o 
  12   2   8     2735.02     2670.84     64.87 o 
  14   2   8       50.19       95.60     40.46 o 
  16   2   8      113.45      163.52     45.78 o 
 -21   3   8      155.64      177.82     17.87 o 
 -19   3   8      465.29      426.80     17.92 o 
 -17   3   8        1.24       48.75     17.27 o 
 -15   3   8     1778.62     1858.66     26.17 o 
 -13   3   8      189.64      203.43     19.34 o 
 -11   3   8    14900.38    14821.88     99.93 o 
  -9   3   8      217.69      247.44     19.80 o 
  -7   3   8    10397.64     9963.37     59.45 o 
  -5   3   8     1899.87     1909.71     28.11 o 
  -3   3   8      259.94      362.19     28.67 o 
  -1   3   8     8855.68     8315.95    138.01 o 
   1   3   8     1062.44     1005.73     26.97 o 
   3   3   8    24746.10    24619.01    401.22 o 
   5   3   8      596.19      662.15     28.65 o 
   7   3   8     3289.23     3225.42    161.09 o 
   9   3   8     1115.84     1143.64     47.03 o 
  11   3   8      375.23      414.18     43.32 o 
  13   3   8     1215.71     1383.18     34.64 o 
  15   3   8       45.98       89.76     28.74 o 
  17   3   8      735.01      764.57     30.76 o 
 -22   4   8      132.05       88.90     22.56 o 
 -20   4   8       88.79       69.16     21.27 o 
 -18   4   8      332.02      357.95     24.90 o 
 -16   4   8      235.37      285.73     25.98 o 
 -14   4   8      420.30      520.87     19.95 o 
 -12   4   8     1311.72     1376.43     19.95 o 
 -10   4   8      137.84      123.08     17.82 o 
  -8   4   8      281.59      234.27     20.58 o 
  -6   4   8      360.87      371.84     22.04 o 
  -4   4   8     9063.07     8726.67    166.17 o 
  -2   4   8      349.29      382.98     24.74 o 
   0   4   8     3276.37     3268.74     26.29 o 
   2   4   8     5865.48     5943.31     81.59 o 
   4   4   8      493.46      492.96     26.15 o 
   6   4   8     5363.11     5234.06    172.81 o 
   8   4   8       37.78      149.16     31.52 o 
  10   4   8     1402.59     1283.43     61.16 o 
  12   4   8      983.34     1060.55     34.36 o 
  14   4   8        9.99      -34.13     36.10 o 
  16   4   8      593.06      525.18     27.90 o 
 -21   5   8        4.41       20.60     22.01 o 
 -19   5   8      496.34      381.99     21.81 o 
 -17   5   8      403.76      414.18     19.41 o 
 -15   5   8      476.10      408.15     19.01 o 
 -13   5   8     6129.46     6282.72     67.84 o 
 -11   5   8     2628.91     2702.82     27.04 o 
  -9   5   8     9105.95     9047.29     88.17 o 
  -7   5   8      928.82      789.10     23.01 o 
  -5   5   8     3610.88     3350.09     68.90 o 
  -3   5   8    10863.58    10963.95    146.48 o 
  -1   5   8      206.87      218.36     51.09 o 
   1   5   8     7741.51     7461.21    158.50 o 
   3   5   8     3965.44     3849.10     67.67 o 
   5   5   8     5564.25     5547.61    142.69 o 
   7   5   8     1083.18     1110.63     29.41 o 
   9   5   8     2422.18     2577.50     37.86 o 
  11   5   8     2287.39     2359.58     86.48 o 
  13   5   8       19.87       74.22     31.11 o 
  15   5   8     1166.68     1097.36     65.08 o 
 -20   6   8        0.55       31.88     21.75 o 
 -18   6   8      122.57      138.78     23.31 o 
 -16   6   8       69.61      103.08     17.23 o 
 -14   6   8       20.48       37.07     20.64 o 
 -12   6   8      766.40      836.93     25.50 o 
 -10   6   8       20.47       38.90     20.58 o 
  -8   6   8      216.66      213.98     20.62 o 
  -6   6   8       35.41       45.96     23.19 o 
  -4   6   8      538.02      489.03     26.29 o 
  -2   6   8     1447.39     1421.85     25.36 o 
   0   6   8     1385.96     1324.20     28.75 o 
   2   6   8      716.20      692.96     35.16 o 
   4   6   8      156.52      178.85     32.78 o 
   6   6   8     1087.93     1186.58     28.05 o 
   8   6   8      577.69      569.25     28.97 o 
  10   6   8      870.02      956.42     38.51 o 
  12   6   8      101.88      123.56     55.90 o 
  14   6   8      706.83      732.22     73.45 o 
 -19   7   8        5.81       50.98     19.15 o 
 -17   7   8      407.66      283.64     22.56 o 
 -15   7   8     1089.11     1103.97     26.94 o 
 -13   7   8      152.49      154.99     22.51 o 
 -11   7   8     3446.21     3659.55     26.28 o 
  -9   7   8      574.91      537.73     21.02 o 
  -7   7   8      278.97      276.73     21.92 o 
  -5   7   8     1946.32     2126.41     27.83 o 
  -3   7   8       51.98       94.34     24.25 o 
  -1   7   8     4908.00     4936.33     79.12 o 
   1   7   8       33.60       21.00     23.27 o 
   3   7   8     1011.84     1052.72     31.57 o 
   5   7   8       96.15      141.72     27.32 o 
   7   7   8      462.29      511.89     33.28 o 
   9   7   8      244.18      246.41     28.52 o 
  11   7   8       27.76       27.68     30.61 o 
  13   7   8      754.60      640.07     85.95 o 
 -16   8   8      393.99      344.40     23.55 o 
 -14   8   8      247.69      328.31     25.57 o 
 -12   8   8      433.12      335.41     19.10 o 
 -10   8   8      497.03      598.34     20.74 o 
  -8   8   8      811.42      778.08     19.85 o 
  -6   8   8     1182.80     1169.43     23.64 o 
  -4   8   8       36.05       53.21     21.14 o 
  -2   8   8     8337.47     7914.45     41.05 o 
   0   8   8        7.52       22.02     29.53 o 
   2   8   8     1898.90     1813.51     37.53 o 
   4   8   8      460.77      422.25     25.16 o 
   6   8   8       19.79       46.72     24.15 o 
   8   8   8      500.36      511.17     27.14 o 
  10   8   8        8.57       39.66     31.90 o 
 -15   9   8       14.59       24.33     18.57 o 
 -13   9   8      311.40      354.92     19.84 o 
 -11   9   8       48.62       52.28     24.27 o 
  -9   9   8      558.19      576.43     34.25 o 
  -7   9   8        8.02       10.09     20.25 o 
  -5   9   8      793.23      782.77     23.28 o 
  -3   9   8       70.27        9.61     88.55 o 
  -1   9   8      195.11      111.59     28.79 o 
   1   9   8      863.11      970.01     58.58 o 
   3   9   8       32.83       25.14     25.46 o 
   5   9   8      305.19      322.62     26.15 o 
   7   9   8      142.34       83.24     27.26 o 
   9   9   8      116.21      145.62     29.99 o 
 -12  10   8      151.12      137.02     19.12 o 
 -10  10   8       55.27       52.19     16.94 o 
  -8  10   8      169.01      178.04     23.35 o 
  -6  10   8      114.60       97.47     29.19 o 
  -4  10   8      366.70      331.73     28.72 o 
  -2  10   8       33.15      -16.97     37.48 o 
   0  10   8       31.43       87.05     22.85 o 
   2  10   8      218.14      194.40     24.12 o 
   4  10   8       56.03       47.90     22.57 o 
   6  10   8      282.47      203.15     25.76 o 
  -5  11   8      148.92      132.04     28.26 o 
  -3  11   8      157.01      203.13     21.30 o 
  -1  11   8      208.56      209.35     42.15 o 
   1  11   8       89.95       51.86     24.59 o 
 -23   1   9       71.01       51.58     16.45 o 
 -21   1   9      359.77      377.86     18.26 o 
 -19   1   9       33.65       73.06     17.27 o 
 -17   1   9       26.43       55.02     16.91 o 
 -15   1   9      784.76      792.77     24.33 o 
 -13   1   9     4214.98     4111.01     46.75 o 
 -11   1   9     9357.44     9260.72     96.52 o 
  -9   1   9    11361.27    11347.73     84.30 o 
  -7   1   9      410.76      349.84     21.75 o 
  -5   1   9      492.88      553.10     24.42 o 
  -3   1   9     4122.74     3737.18     54.80 o 
  -1   1   9    10360.00     9678.08     92.88 o 
   1   1   9    35528.93    36120.89    221.04 o 
   3   1   9     8634.34     8019.80     65.16 o 
   5   1   9     9429.48     9713.69    113.26 o 
   7   1   9       78.19      107.78     30.84 o 
   9   1   9     1178.19     1166.81     54.03 o 
  11   1   9      949.28      971.27     70.13 o 
  13   1   9     1209.48     1264.00     51.57 o 
  15   1   9      877.10      885.78     59.62 o 
 -22   2   9      100.20      121.17     17.12 o 
 -20   2   9      403.25      404.95     21.44 o 
 -18   2   9      266.42      299.17     31.60 o 
 -16   2   9      722.52      707.96     17.87 o 
 -14   2   9      109.19      148.53     17.20 o 
 -12   2   9       49.62       94.79     17.33 o 
 -10   2   9     1329.80     1431.53     26.99 o 
  -8   2   9     7539.65     7520.38     90.14 o 
  -6   2   9      495.53      409.63     25.26 o 
  -4   2   9       66.66       51.89     23.14 o 
  -2   2   9     8560.56     8367.30     92.71 o 
   0   2   9      460.80      408.64     24.86 o 
   2   2   9        0.66       43.01     26.83 o 
   4   2   9       56.06      116.87     27.78 o 
   6   2   9     3220.77     3426.95     45.57 o 
   8   2   9     3397.79     3691.85     84.94 o 
  10   2   9      457.24      561.55     57.86 o 
  12   2   9     1235.50     1294.89     62.85 o 
  14   2   9       36.28       54.21     42.21 o 
  16   2   9      292.58      285.72     59.91 o 
 -21   3   9      339.05      352.26     34.60 o 
 -19   3   9      235.53      233.84     29.99 o 
 -17   3   9       18.05       34.20     17.81 o 
 -15   3   9       19.21        4.84     16.24 o 
 -13   3   9     5220.08     5219.70     52.87 o 
 -11   3   9      356.36      320.83     20.25 o 
  -9   3   9     1720.43     1710.91     20.61 o 
  -7   3   9      214.69      224.07     24.14 o 
  -5   3   9     1035.81     1114.09     25.09 o 
  -3   3   9     1882.84     1803.85     35.00 o 
  -1   3   9      615.55      464.28     24.33 o 
   1   3   9      527.02      374.39     24.89 o 
   3   3   9     9231.44     8917.93    165.84 o 
   5   3   9       10.02       13.49     27.57 o 
   7   3   9      184.54      178.41     40.84 o 
   9   3   9      814.81      802.19     46.50 o 
  11   3   9     1581.95     1568.07     53.14 o 
  13   3   9     1551.47     1508.93     35.26 o 
  15   3   9       56.50       56.87     27.54 o 
 -22   4   9       13.98       30.66     21.71 o 
 -20   4   9      636.90      664.04     23.07 o 
 -18   4   9       37.87       47.77     32.92 o 
 -16   4   9      802.05      818.29     19.52 o 
 -14   4   9      340.99      372.43     20.96 o 
 -12   4   9      435.39      401.15     18.99 o 
 -10   4   9     1441.53     1499.54     26.30 o 
  -8   4   9     1694.41     1835.16     27.80 o 
  -6   4   9     8701.46     8910.69    104.70 o 
  -4   4   9    12606.70    12282.58    196.70 o 
  -2   4   9     2266.27     2259.97     52.40 o 
   0   4   9     2239.75     2134.92     29.91 o 
   2   4   9     1570.77     1619.77     31.59 o 
   4   4   9       42.99       57.00     26.06 o 
   6   4   9    10185.00    10559.62    232.73 o 
   8   4   9      198.51      292.67     33.14 o 
  10   4   9     5060.49     5201.70    141.42 o 
  12   4   9      920.53     1012.67     55.61 o 
  14   4   9       43.36       63.74     29.57 o 
 -21   5   9        0.15       23.09     20.23 o 
 -19   5   9        8.73      -29.93     29.93 o 
 -17   5   9       21.26       86.23     22.15 o 
 -15   5   9      705.73      725.77     21.20 o 
 -13   5   9       57.86       44.44     17.46 o 
 -11   5   9        6.87       49.75     17.53 o 
  -9   5   9      558.69      548.87     19.06 o 
  -7   5   9       51.74      104.42     28.75 o 
  -5   5   9      455.59      404.20     25.12 o 
  -3   5   9       79.43      106.67     23.32 o 
  -1   5   9      312.73      289.42     21.29 o 
   1   5   9     1594.16     1523.40     34.47 o 
   3   5   9      457.76      476.36     22.05 o 
   5   5   9      904.69      875.24     28.23 o 
   7   5   9        3.80       48.85     24.83 o 
   9   5   9        3.47       34.49     32.57 o 
  11   5   9      389.55      320.09     30.52 o 
  13   5   9       28.82       31.01     33.05 o 
 -20   6   9      160.74      153.20     21.52 o 
 -18   6   9       37.07       59.00     21.61 o 
 -16   6   9      799.96      761.97     20.92 o 
 -14   6   9      390.67      384.94     19.36 o 
 -12   6   9       49.79       54.88     24.06 o 
 -10   6   9     1039.79      895.83     20.53 o 
  -8   6   9      686.40      807.15     22.85 o 
  -6   6   9     2493.82     2589.24     42.04 o 
  -4   6   9     3170.66     3246.12     31.30 o 
  -2   6   9     1736.32     1660.74     35.52 o 
   0   6   9       36.99       75.72     33.98 o 
   2   6   9     1718.07     1679.36     69.44 o 
   4   6   9      462.09      459.60     33.74 o 
   6   6   9      710.70      704.71     31.37 o 
   8   6   9      478.33      566.18     29.27 o 
  10   6   9      354.27      408.96     31.66 o 
  12   6   9       66.38       98.36     45.89 o 
 -17   7   9        0.07       54.21     17.85 o 
 -15   7   9       28.31       27.40     21.94 o 
 -13   7   9      386.80      377.36     19.18 o 
 -11   7   9       42.12       58.92     20.41 o 
  -9   7   9       43.96       69.41     18.58 o 
  -7   7   9       22.52       83.74     23.35 o 
  -5   7   9      185.33      226.53     32.99 o 
  -3   7   9      264.96      270.19     23.74 o 
  -1   7   9      160.77      226.50     39.30 o 
   1   7   9     1120.73     1103.59     40.40 o 
   3   7   9      773.23      781.62     32.94 o 
   5   7   9      527.73      484.69     32.37 o 
   7   7   9      346.55      347.95     31.10 o 
   9   7   9       13.84       -6.37     39.07 o 
  11   7   9       81.70       79.91     32.44 o 
 -16   8   9       35.83       42.41     19.08 o 
 -14   8   9        7.25       32.25     19.15 o 
 -12   8   9       10.60       12.22     29.02 o 
 -10   8   9       13.09       39.06     18.89 o 
  -8   8   9      510.32      567.38     20.40 o 
  -6   8   9      282.25      388.20     26.71 o 
  -4   8   9      302.48      426.06     56.71 o 
  -2   8   9      408.59      374.75     23.37 o 
   0   8   9      271.83      223.89     23.09 o 
   2   8   9      317.30      312.16     31.06 o 
   4   8   9       24.18       47.75     25.97 o 
   6   8   9      447.56      444.09     31.94 o 
   8   8   9      202.14      215.21     30.21 o 
  10   8   9       10.22      100.23     38.43 o 
 -13   9   9       69.26       73.36     20.60 o 
 -11   9   9        1.35      -21.65     35.78 o 
  -9   9   9        4.94       -5.41     20.56 o 
  -7   9   9       18.29        4.78     19.05 o 
  -5   9   9      124.17       86.72     21.51 o 
  -3   9   9       16.66       33.55     20.64 o 
  -1   9   9        7.68       -1.49     33.42 o 
   1   9   9      283.76      243.95     26.16 o 
   3   9   9        2.68       35.94     35.92 o 
   5   9   9      697.00      617.64     26.70 o 
   7   9   9       10.82       70.18     24.24 o 
 -10  10   9       86.41      108.58     24.13 o 
  -8  10   9       15.84       54.71     20.38 o 
  -6  10   9        1.92       30.26     25.49 o 
  -4  10   9        0.84       58.23     32.12 o 
  -2  10   9       40.07       22.88     28.02 o 
   0  10   9      147.53      130.77     25.66 o 
   2  10   9       28.71       17.11     29.14 o 
   4  10   9        0.62       27.45     24.95 o 
 -22   0  10        0.53       -6.63     29.98 o 
 -20   0  10     1170.56     1022.86     47.41 o 
 -18   0  10      102.52      116.51     25.51 o 
 -16   0  10     3056.57     3007.48     31.20 o 
 -14   0  10     1519.93     1579.28     65.46 o 
 -12   0  10     2500.64     2783.50     30.27 o 
 -10   0  10     4571.05     4132.99    107.01 o 
  -8   0  10     1492.24     1329.42     30.70 o 
  -6   0  10    30284.88    29608.99    388.58 o 
  -4   0  10     2414.32     2218.62     55.05 o 
  -2   0  10    16007.92    15571.77    295.69 o 
   0   0  10      303.35      357.32     37.58 o 
   2   0  10     1008.37     1121.64     41.43 o 
   4   0  10    16909.89    17084.53    178.21 o 
   6   0  10     3122.63     3330.56    134.52 o 
   8   0  10    16135.74    16301.70    489.59 o 
  10   0  10      383.99      473.69     73.26 o 
  12   0  10     2389.36     2453.18     69.38 o 
 -23   1  10       11.61        8.33     16.61 o 
 -21   1  10      388.33      391.94     16.99 o 
 -19   1  10      409.61      433.26     24.58 o 
 -17   1  10      176.87      231.93     17.70 o 
 -15   1  10      714.05      713.91     21.32 o 
 -13   1  10      186.17      195.50     18.16 o 
 -11   1  10     4326.06     4385.64     71.25 o 
  -9   1  10      431.38      484.29     20.93 o 
  -7   1  10     5078.45     4974.46     65.03 o 
  -5   1  10     3339.73     3419.53     37.07 o 
  -3   1  10      536.21      542.31     27.12 o 
  -1   1  10     1353.07     1175.08     27.47 o 
   1   1  10        7.37       51.52     28.21 o 
   3   1  10     2963.78     2886.93     35.24 o 
   5   1  10     2311.01     2329.02     38.26 o 
   7   1  10     1455.45     1480.16     33.50 o 
   9   1  10      972.10      997.85     48.95 o 
  11   1  10      240.99      205.82     65.14 o 
  13   1  10      471.46      562.62     49.69 o 
  15   1  10        7.19       -5.52     58.71 o 
 -22   2  10      476.05      432.97     20.55 o 
 -20   2  10        8.94       35.18     21.58 o 
 -18   2  10     2750.84     2643.04     33.46 o 
 -16   2  10       90.15       82.73     20.08 o 
 -14   2  10     4273.92     4322.84     47.54 o 
 -12   2  10      175.24      195.56     19.44 o 
 -10   2  10      420.68      463.39     21.29 o 
  -8   2  10    22843.74    22728.86    179.94 o 
  -6   2  10      319.60      310.12     24.00 o 
  -4   2  10    23398.16    22634.88    291.79 o 
  -2   2  10       56.90      126.70     25.41 o 
   0   2  10     2414.82     2216.88     50.66 o 
   2   2  10     4066.97     3937.37     42.22 o 
   4   2  10       80.82      117.18     27.87 o 
   6   2  10    10402.89    10353.38    127.92 o 
   8   2  10      499.05      475.70     40.58 o 
  10   2  10     2061.38     2012.30     59.30 o 
  12   2  10      126.39      148.96     57.97 o 
  14   2  10       27.25       29.04     40.09 o 
 -21   3  10       11.29       55.27     19.47 o 
 -19   3  10      944.81      910.98     20.46 o 
 -17   3  10     1918.17     1865.53     44.37 o 
 -15   3  10      507.21      471.92     18.15 o 
 -13   3  10     5762.60     5672.08     55.23 o 
 -11   3  10      824.63      776.33     20.00 o 
  -9   3  10     3663.26     3572.46     37.63 o 
  -7   3  10       69.05       94.34     24.70 o 
  -5   3  10     2694.78     2736.92     38.56 o 
  -3   3  10     3721.22     3501.07     44.63 o 
  -1   3  10      176.28      171.81     23.36 o 
   1   3  10    11433.82    11631.05    196.42 o 
   3   3  10     2111.90     2185.49     36.17 o 
   5   3  10     2556.12     2702.72     46.99 o 
   7   3  10       18.82       47.82     31.67 o 
   9   3  10      265.26      293.04     53.09 o 
  11   3  10      238.96      259.49     51.12 o 
  13   3  10       74.64      123.16     51.33 o 
  15   3  10     1533.96     1523.58     48.21 o 
 -20   4  10      209.35      261.56     21.20 o 
 -18   4  10        2.21       14.57     18.92 o 
 -16   4  10     1278.54     1174.74     35.37 o 
 -14   4  10      254.19      300.20     24.43 o 
 -12   4  10      665.42      662.22     18.85 o 
 -10   4  10     1565.41     1734.87     24.82 o 
  -8   4  10      311.99      305.15     19.91 o 
  -6   4  10     6856.60     7047.15    113.82 o 
  -4   4  10       67.30       59.98     24.63 o 
  -2   4  10      936.63      929.63     25.46 o 
   0   4  10     1199.97     1260.06     26.54 o 
   2   4  10      158.28      179.12     23.48 o 
   4   4  10     1240.80     1135.24     26.00 o 
   6   4  10      321.99      389.63     25.59 o 
   8   4  10     1907.69     1812.24     36.66 o 
  10   4  10        9.78       37.12     33.14 o 
  12   4  10      243.36      200.78     35.33 o 
  14   4  10      208.70      221.72     32.90 o 
 -21   5  10      519.75      445.13     21.77 o 
 -19   5  10       25.53       66.32     22.87 o 
 -17   5  10        3.95       13.85     17.56 o 
 -15   5  10      837.00      896.81     18.53 o 
 -13   5  10      345.95      427.93     18.76 o 
 -11   5  10     2324.06     2346.93     30.31 o 
  -9   5  10       70.12      142.19     20.10 o 
  -7   5  10     4179.99     4022.13     63.42 o 
  -5   5  10      958.98     1024.84     24.60 o 
  -3   5  10       31.35       62.31     23.71 o 
  -1   5  10     8348.90     8491.34     99.75 o 
   1   5  10      775.33      787.17     40.75 o 
   3   5  10    10960.42    11069.45    301.89 o 
   5   5  10     2147.13     2060.88     58.49 o 
   7   5  10     1473.10     1536.81     44.20 o 
   9   5  10     3104.48     2984.42     38.14 o 
  11   5  10       87.97      112.84     57.31 o 
  13   5  10      841.29      827.89     34.09 o 
 -18   6  10      160.43      183.81     18.50 o 
 -16   6  10      252.72      208.01     18.69 o 
 -14   6  10      128.78      166.54     21.40 o 
 -12   6  10     1421.79     1314.92     24.94 o 
 -10   6  10      156.90      175.63     19.87 o 
  -8   6  10       81.44      136.82     26.73 o 
  -6   6  10      673.26      672.23     53.44 o 
  -4   6  10       55.72      119.47     29.47 o 
  -2   6  10     1618.91     1638.86     48.27 o 
   0   6  10        5.69       28.46     24.18 o 
   2   6  10     1939.10     1824.24     76.87 o 
   4   6  10        1.06       33.29     25.31 o 
   6   6  10      194.34      214.34     29.79 o 
   8   6  10      126.45      193.46     29.13 o 
  10   6  10        0.48       31.20     69.30 o 
  12   6  10      533.92      582.18     34.72 o 
 -17   7  10      472.88      524.89     35.98 o 
 -15   7  10       89.59      131.23     22.66 o 
 -13   7  10     1517.38     1553.01     23.27 o 
 -11   7  10      117.13      132.26     18.69 o 
  -9   7  10     1562.79     1472.74     30.71 o 
  -7   7  10      397.81      354.31     35.88 o 
  -5   7  10     1212.20     1135.09     24.69 o 
  -3   7  10     1479.80     1573.69     27.19 o 
  -1   7  10       72.71      126.71     33.28 o 
   1   7  10     4261.28     4315.57     83.89 o 
   3   7  10        7.10        7.84     35.86 o 
   5   7  10      486.96      451.80     53.33 o 
   7   7  10       35.41       74.47     30.28 o 
   9   7  10       14.93       23.78     39.60 o 
  11   7  10      629.84      598.76     70.45 o 
 -16   8  10       35.13       28.19     28.84 o 
 -14   8  10      509.40      454.82     24.31 o 
 -12   8  10      308.46      334.10     20.31 o 
 -10   8  10      445.33      363.81     22.46 o 
  -8   8  10      917.62      855.34     34.11 o 
  -6   8  10        1.18       64.61     24.70 o 
  -4   8  10      437.31      406.20     22.15 o 
  -2   8  10      990.42     1019.45     25.86 o 
   0   8  10      241.14      267.49     26.36 o 
   2   8  10      575.96      595.08     28.46 o 
   4   8  10      168.87      204.99     66.76 o 
   6   8  10      134.53      146.34     27.55 o 
   8   8  10      136.21      134.43     27.41 o 
 -13   9  10      240.26      197.97     28.10 o 
 -11   9  10      420.51      430.07     19.18 o 
  -9   9  10      209.43      130.73     18.90 o 
  -7   9  10       76.86      135.66     33.83 o 
  -5   9  10      447.42      439.76     24.56 o 
  -3   9  10        6.52       87.72     42.85 o 
  -1   9  10     1328.62     1360.63     31.59 o 
   1   9  10      201.77      186.16     29.47 o 
   3   9  10      174.98      197.25     23.21 o 
   5   9  10      109.58       47.84     25.30 o 
   7   9  10        1.99       12.63     25.50 o 
 -10  10  10       96.05       69.43     19.82 o 
  -8  10  10        4.66        3.15     18.56 o 
  -6  10  10       80.13       85.06     21.13 o 
  -4  10  10        0.01       61.96     71.69 o 
  -2  10  10      202.24      208.19     50.01 o 
   0  10  10      138.80      118.46     37.40 o 
   2  10  10      531.47      421.23     23.79 o 
 -23   1  11      326.86      332.09     17.50 o 
 -21   1  11       85.89      104.35     16.13 o 
 -19   1  11       23.64        6.05     19.49 o 
 -17   1  11      151.70      178.61     20.01 o 
 -15   1  11     1095.53     1087.63     20.80 o 
 -13   1  11     3407.68     3399.74     97.06 o 
 -11   1  11    11937.61    12086.65    242.66 o 
  -9   1  11     1244.99     1249.97     21.06 o 
  -7   1  11     6397.46     6826.00     91.18 o 
  -5   1  11      905.31      896.27     27.30 o 
  -3   1  11     3438.07     3208.05     45.96 o 
  -1   1  11    10962.40    10974.57    112.75 o 
   1   1  11     7996.63     7957.65     61.94 o 
   3   1  11     7940.19     7724.00     42.46 o 
   5   1  11      778.46      786.50     31.56 o 
   7   1  11        0.34       36.04     29.77 o 
   9   1  11       15.56       25.72     42.87 o 
  11   1  11     2552.53     2318.45     70.71 o 
  13   1  11     1056.64     1119.12     74.11 o 
  15   1  11      911.60      737.33     71.09 o 
 -22   2  11       23.72       69.47     18.66 o 
 -20   2  11      359.86      367.66     23.86 o 
 -18   2  11      121.87      141.88     18.35 o 
 -16   2  11      501.51      505.27     17.86 o 
 -14   2  11      518.51      566.11     18.50 o 
 -12   2  11      142.22      176.81     21.31 o 
 -10   2  11     2734.52     2557.06     58.48 o 
  -8   2  11     2083.38     2099.95     45.76 o 
  -6   2  11     1840.48     1726.44     23.31 o 
  -4   2  11     5560.03     5625.61     69.24 o 
  -2   2  11     1941.48     2041.76     34.83 o 
   0   2  11      594.03      629.80     28.17 o 
   2   2  11      313.21      285.04     26.61 o 
   4   2  11     4143.80     4284.49     32.66 o 
   6   2  11      983.43     1116.72     30.26 o 
   8   2  11      275.14      365.45     35.80 o 
  10   2  11      588.89      582.52     55.10 o 
  12   2  11      320.40      368.74     58.50 o 
  14   2  11        5.21       22.63     52.71 o 
 -21   3  11       34.62       16.86     18.93 o 
 -19   3  11       29.17       28.37     18.29 o 
 -17   3  11       11.35       68.18     16.78 o 
 -15   3  11     2228.12     2219.90     34.85 o 
 -13   3  11      130.44      167.37     17.59 o 
 -11   3  11      824.26      875.11     33.56 o 
  -9   3  11     3732.10     3662.24     59.20 o 
  -7   3  11       16.66       97.33     61.40 o 
  -5   3  11     1016.10     1036.76     37.36 o 
  -3   3  11      635.00      697.07     25.15 o 
  -1   3  11    11647.13    11667.13    184.01 o 
   1   3  11     2104.93     2020.63     27.07 o 
   3   3  11      845.28      828.63     27.03 o 
   5   3  11      273.95      246.78     26.77 o 
   7   3  11        4.69        0.81     30.01 o 
   9   3  11      708.22      648.13     44.70 o 
  11   3  11      202.25      225.41     50.01 o 
  13   3  11      112.30      137.81     49.26 o 
 -20   4  11       15.43       76.51     17.99 o 
 -18   4  11     1145.00     1116.45     18.35 o 
 -16   4  11     2702.06     2622.29     33.64 o 
 -14   4  11       77.77      111.95     24.08 o 
 -12   4  11      390.09      356.35     17.54 o 
 -10   4  11      499.72      521.90     20.33 o 
  -8   4  11     5755.61     5750.83    132.95 o 
  -6   4  11     1671.38     1619.79     26.93 o 
  -4   4  11      925.75      917.49     23.87 o 
  -2   4  11     7891.34     7614.79    123.76 o 
   0   4  11       46.56       64.72     23.33 o 
   2   4  11      115.39      159.34     20.58 o 
   4   4  11      125.96      199.72     23.61 o 
   6   4  11     5288.98     5556.98     75.96 o 
   8   4  11      620.51      738.46     32.77 o 
  10   4  11      534.09      602.14     34.15 o 
  12   4  11      170.80      217.97     49.61 o 
 -19   5  11       34.48       25.60     17.64 o 
 -17   5  11       18.32       51.10     17.75 o 
 -15   5  11        0.29        3.03     18.02 o 
 -13   5  11       64.52      105.40     18.35 o 
 -11   5  11       55.68      101.74     17.13 o 
  -9   5  11       29.51        0.40     18.00 o 
  -7   5  11      367.55      353.46     24.22 o 
  -5   5  11      156.34      185.06     21.20 o 
  -3   5  11      861.73      974.29     24.65 o 
  -1   5  11       96.82      102.04     22.37 o 
   1   5  11       12.91       18.94     24.60 o 
   3   5  11      185.38      213.40     25.86 o 
   5   5  11      244.45      283.07     24.02 o 
   7   5  11      658.10      618.02     31.63 o 
   9   5  11      132.41      173.04     40.43 o 
  11   5  11      216.47      185.29     32.26 o 
 -18   6  11       95.32       85.18     19.20 o 
 -16   6  11      297.45      310.49     18.73 o 
 -14   6  11        5.78       27.39     19.13 o 
 -12   6  11      193.31      247.93     17.66 o 
 -10   6  11      191.71      253.91     18.35 o 
  -8   6  11     2110.99     2219.96     41.63 o 
  -6   6  11     1113.93     1208.12     22.33 o 
  -4   6  11     1427.34     1310.16     48.85 o 
  -2   6  11      760.60      795.51     27.08 o 
   0   6  11        2.16       17.57     24.51 o 
   2   6  11      166.81      153.85     29.04 o 
   4   6  11     1066.82     1106.72     32.58 o 
   6   6  11     1156.91     1181.71     33.02 o 
   8   6  11     1075.84      993.66     33.94 o 
  10   6  11      294.27      304.93     33.42 o 
 -17   7  11        8.10       10.55     23.36 o 
 -15   7  11      152.15      156.60     20.39 o 
 -13   7  11        2.29      -12.54     22.52 o 
 -11   7  11      417.12      367.96     19.73 o 
  -9   7  11       55.82       40.74     21.60 o 
  -7   7  11     1521.97     1353.94     30.63 o 
  -5   7  11        0.84       47.53     34.29 o 
  -3   7  11       89.72       79.15     23.90 o 
  -1   7  11      200.86      156.08     25.36 o 
   1   7  11      150.93      175.78     34.55 o 
   3   7  11      139.20      158.21     25.60 o 
   5   7  11       97.06      120.09     40.82 o 
   7   7  11       72.77       99.04     30.33 o 
   9   7  11      135.12      136.17     40.19 o 
 -16   8  11       65.40       43.62     19.13 o 
 -14   8  11        8.15       26.65     21.81 o 
 -12   8  11       24.60       39.03     20.97 o 
 -10   8  11       38.73       54.72     19.95 o 
  -8   8  11        3.55       16.57     24.12 o 
  -6   8  11      214.76      287.08     30.55 o 
  -4   8  11      244.98      307.16     23.30 o 
  -2   8  11       91.85      106.51     29.63 o 
   0   8  11        0.17      -23.31     23.31 o 
   2   8  11        2.48        0.22     27.98 o 
   4   8  11      108.70      129.00     30.88 o 
   6   8  11      230.83      221.33     41.13 o 
   8   8  11       60.86       46.50     32.41 o 
 -13   9  11        0.70        8.76     18.69 o 
 -11   9  11       99.29       94.40     19.31 o 
  -9   9  11        5.63       34.45     18.35 o 
  -7   9  11      367.73      348.61     24.25 o 
  -5   9  11      140.59      131.61     21.10 o 
  -3   9  11      194.45      249.66     66.58 o 
  -1   9  11      204.76      204.09     27.92 o 
   1   9  11        6.12       50.54     28.46 o 
   3   9  11       31.06       14.01     30.19 o 
   5   9  11        7.04       52.92     45.02 o 
  -8  10  11        0.19        8.21     18.90 o 
  -6  10  11        2.53       -2.06     38.49 o 
  -4  10  11        3.91      -26.33     26.33 o 
  -2  10  11        6.70       81.95     67.63 o 
   0  10  11       96.49      117.92     25.43 o 
 -22   0  12      465.96      478.28     24.54 o 
 -20   0  12      585.65      571.61     25.23 o 
 -18   0  12     2569.61     2631.64    156.34 o 
 -16   0  12      126.77      102.57     32.83 o 
 -14   0  12     2196.11     2360.55     97.33 o 
 -12   0  12     1272.64     1226.93     28.14 o 
 -10   0  12     1730.41     1636.36     29.02 o 
  -8   0  12     8031.51     8020.83    185.25 o 
  -6   0  12     2031.72     1864.95     79.60 o 
  -4   0  12    40613.25    40046.14    896.79 o 
  -2   0  12       44.72       90.71     37.59 o 
   0   0  12     4923.13     4961.64     44.91 o 
   2   0  12     6493.24     6758.02     81.41 o 
   4   0  12     2588.19     2658.21     40.48 o 
   6   0  12     9542.35     9677.45    119.05 o 
   8   0  12       59.70       99.32     42.70 o 
  10   0  12     3454.39     3676.56     85.31 o 
  12   0  12        7.24       16.56     81.33 o 
 -21   1  12      121.34      109.71     18.06 o 
 -19   1  12      252.89      292.21     23.63 o 
 -17   1  12     1073.95     1057.61     41.72 o 
 -15   1  12      985.88      927.15     45.78 o 
 -13   1  12     3880.45     3811.84     76.04 o 
 -11   1  12       88.23       99.94     21.00 o 
  -9   1  12      104.80      204.88     23.86 o 
  -7   1  12     1976.24     1813.44     39.36 o 
  -5   1  12      918.42      935.74     24.72 o 
  -3   1  12     9067.87     8995.12    130.96 o 
  -1   1  12      298.38      238.81     25.11 o 
   1   1  12     3624.32     3773.40     51.23 o 
   3   1  12      309.20      332.56     27.13 o 
   5   1  12      845.49      907.07     29.22 o 
   7   1  12      398.60      425.76     29.05 o 
   9   1  12      571.35      613.65     45.66 o 
  11   1  12     1043.38     1080.95     63.49 o 
  13   1  12        0.46       18.37     67.31 o 
 -22   2  12        2.51       20.71     19.19 o 
 -20   2  12      684.95      685.05     29.33 o 
 -18   2  12       11.70       30.85     27.94 o 
 -16   2  12     1330.96     1367.85     34.82 o 
 -14   2  12      723.56      675.39     24.34 o 
 -12   2  12      274.12      282.60     20.05 o 
 -10   2  12     3025.43     3038.89     46.73 o 
  -8   2  12     2121.98     2158.90     37.44 o 
  -6   2  12    11153.61    10972.67    158.51 o 
  -4   2  12       63.45       87.17     22.08 o 
  -2   2  12     8550.78     8504.84    161.84 o 
   0   2  12     1842.91     1876.62     28.04 o 
   2   2  12      922.60      940.23     27.62 o 
   4   2  12     7459.87     7587.86     76.64 o 
   6   2  12     1018.87      949.45     27.83 o 
   8   2  12     5398.53     5591.02     58.79 o 
  10   2  12        7.60      -11.84     52.40 o 
  12   2  12      828.95      758.61     60.20 o 
 -21   3  12      579.51      509.31     27.91 o 
 -19   3  12      431.90      409.47     18.83 o 
 -17   3  12      596.02      583.84     19.46 o 
 -15   3  12     2473.83     2482.04     61.43 o 
 -13   3  12     1168.86     1218.61     35.92 o 
 -11   3  12     7765.84     7699.92    136.54 o 
  -9   3  12       27.34       56.28     33.36 o 
  -7   3  12     3955.66     3799.94     69.25 o 
  -5   3  12     3821.78     3901.65     96.22 o 
  -3   3  12      163.39      183.17     23.25 o 
  -1   3  12     4428.08     4549.26     80.33 o 
   1   3  12     5452.74     5574.37     74.55 o 
   3   3  12     2496.51     2536.79     50.24 o 
   5   3  12      185.88      218.17     26.16 o 
   7   3  12      612.30      635.92     27.89 o 
   9   3  12     1009.17     1040.44     55.16 o 
  11   3  12      271.69      279.77     51.55 o 
  13   3  12      833.13      798.85     60.41 o 
 -20   4  12       24.54       63.40     18.48 o 
 -18   4  12     1218.62     1156.74     19.97 o 
 -16   4  12       44.87       40.80     17.03 o 
 -14   4  12      929.15      888.58     24.80 o 
 -12   4  12      399.39      407.52     17.91 o 
 -10   4  12      309.11      322.58     19.55 o 
  -8   4  12     3565.56     3726.85     63.07 o 
  -6   4  12       11.12       12.41     22.32 o 
  -4   4  12     2069.33     2080.07     45.80 o 
  -2   4  12      472.99      527.78     25.25 o 
   0   4  12      198.50      208.64     23.01 o 
   2   4  12     2552.20     2572.70     31.37 o 
   4   4  12       61.83      131.15     25.19 o 
   6   4  12     2900.69     2869.75     52.38 o 
   8   4  12       11.19       72.20     33.04 o 
  10   4  12       15.16       22.81     61.26 o 
  12   4  12      460.18      387.29     55.58 o 
 -19   5  12      163.49      169.02     16.55 o 
 -17   5  12      287.44      368.82     16.92 o 
 -15   5  12       69.40       89.69     17.52 o 
 -13   5  12     2166.41     2289.12     39.66 o 
 -11   5  12       89.87       59.25     18.53 o 
  -9   5  12     3351.55     3235.90     37.69 o 
  -7   5  12      612.60      707.94     27.03 o 
  -5   5  12       16.75      105.74     21.93 o 
  -3   5  12     5478.58     5659.27    124.10 o 
  -1   5  12       64.01       66.90     22.97 o 
   1   5  12     9625.73     9724.98    126.59 o 
   3   5  12      315.03      360.63     22.99 o 
   5   5  12     3892.30     3899.22     90.68 o 
   7   5  12      248.29      269.94     39.60 o 
   9   5  12       15.17       42.75     30.31 o 
  11   5  12      910.45      885.14     46.77 o 
 -18   6  12      339.03      293.54     28.26 o 
 -16   6  12       59.45       84.53     18.68 o 
 -14   6  12      427.70      412.59     20.34 o 
 -12   6  12      793.88      778.68     17.44 o 
 -10   6  12      739.75      769.75     17.91 o 
  -8   6  12     1020.76      961.08     46.79 o 
  -6   6  12      471.85      528.08     25.53 o 
  -4   6  12      476.88      431.83     28.30 o 
  -2   6  12      237.93      248.49     26.35 o 
   0   6  12      835.38      866.78     24.12 o 
   2   6  12      471.94      521.36     41.13 o 
   4   6  12      391.16      357.84     33.76 o 
   6   6  12      634.83      635.91     31.51 o 
   8   6  12        5.38       58.35     33.63 o 
  10   6  12      299.28      285.99     32.20 o 
 -17   7  12        1.22       73.14     30.73 o 
 -15   7  12       62.66      109.73     18.86 o 
 -13   7  12        6.10        1.98     20.82 o 
 -11   7  12      945.51      970.82     36.47 o 
  -9   7  12      144.56      157.00     21.75 o 
  -7   7  12      580.28      535.22     22.92 o 
  -5   7  12     1405.46     1444.86     27.00 o 
  -3   7  12      211.06      228.33     26.01 o 
  -1   7  12     1091.65     1223.40     47.44 o 
   1   7  12        3.74       49.98     25.07 o 
   3   7  12     1439.82     1537.15     37.36 o 
   5   7  12       24.92       92.58     49.66 o 
   7   7  12       67.07       76.56     31.25 o 
   9   7  12      509.47      370.12     41.67 o 
 -14   8  12      339.58      337.92     20.49 o 
 -12   8  12      110.34       91.28     20.34 o 
 -10   8  12      742.72      730.72     37.45 o 
  -8   8  12       13.10      104.04     36.87 o 
  -6   8  12      518.49      481.05     23.23 o 
  -4   8  12       98.99      104.11     31.30 o 
  -2   8  12      554.55      529.11     23.61 o 
   0   8  12       23.13       50.49     22.51 o 
   2   8  12      235.35      222.94     27.80 o 
   4   8  12      233.18      168.41     31.54 o 
   6   8  12       17.56       42.62     28.36 o 
 -11   9  12      106.78       91.88     18.60 o 
  -9   9  12      155.80      191.48     24.99 o 
  -7   9  12      131.09      110.86     24.37 o 
  -5   9  12       26.86       33.61     22.28 o 
  -3   9  12      139.70      149.84     22.28 o 
  -1   9  12      247.21      212.07     23.56 o 
   1   9  12      305.95      334.65     27.78 o 
   3   9  12      228.26      249.18     39.81 o 
 -21   1  13        3.29       23.39     25.08 o 
 -19   1  13       98.66      146.54     22.76 o 
 -17   1  13      896.01      874.29     27.63 o 
 -15   1  13     1606.56     1626.86     40.39 o 
 -13   1  13     4594.38     4653.92    125.12 o 
 -11   1  13     1398.01     1471.51     21.13 o 
  -9   1  13      217.90      275.65     20.48 o 
  -7   1  13      463.07      430.65     22.12 o 
  -5   1  13      652.30      627.24     33.19 o 
  -3   1  13     4631.03     4513.32     60.44 o 
  -1   1  13     7077.36     7023.49     66.49 o 
   1   1  13     6597.32     6532.45     60.10 o 
   3   1  13     3303.14     3232.67     30.61 o 
   5   1  13        2.58      -13.44     27.85 o 
   7   1  13       98.66      108.71     26.37 o 
   9   1  13     1351.31     1255.94     49.00 o 
  11   1  13     1235.58     1203.90     67.84 o 
  13   1  13      577.86      522.32     72.41 o 
 -22   2  13       54.90       80.45     17.96 o 
 -20   2  13        6.96       55.76     19.01 o 
 -18   2  13      147.29      165.30     25.00 o 
 -16   2  13      432.74      443.32     30.69 o 
 -14   2  13       12.04       48.70     19.84 o 
 -12   2  13      129.06      156.07     20.59 o 
 -10   2  13      122.71      160.97     21.04 o 
  -8   2  13     3118.93     3071.40     54.29 o 
  -6   2  13      361.30      338.45     23.26 o 
  -4   2  13     5721.37     5741.24     86.13 o 
  -2   2  13      239.64      226.37     23.51 o 
   0   2  13      476.30      518.79     25.84 o 
   2   2  13      457.94      560.39     25.62 o 
   4   2  13     1433.02     1616.16     27.72 o 
   6   2  13      506.14      588.36     28.15 o 
   8   2  13      582.41      687.33     30.92 o 
  10   2  13      625.96      635.07     54.68 o 
  12   2  13       70.21       67.21     57.39 o 
 -21   3  13      142.53      119.97     19.01 o 
 -19   3  13       62.31       98.63     17.68 o 
 -17   3  13        2.12       -0.81     22.58 o 
 -15   3  13      108.94      152.89     18.71 o 
 -13   3  13     1679.36     1792.04     32.55 o 
 -11   3  13      299.16      359.69     20.85 o 
  -9   3  13     1290.74     1499.59     35.60 o 
  -7   3  13      220.53      260.25     28.23 o 
  -5   3  13      232.47      274.01     22.11 o 
  -3   3  13     4297.01     4359.09     51.09 o 
  -1   3  13      261.77      311.19     24.22 o 
   1   3  13     2965.47     2901.93     54.59 o 
   3   3  13      119.90      105.19     25.75 o 
   5   3  13       41.54       72.88     26.12 o 
   7   3  13      240.93      270.81     28.44 o 
   9   3  13     1247.48     1155.48     47.14 o 
  11   3  13      362.98      246.75     50.96 o 
 -20   4  13       13.84       12.76     18.97 o 
 -18   4  13      337.27      307.72     17.93 o 
 -16   4  13        5.04       55.01     19.26 o 
 -14   4  13       30.13       81.47     18.00 o 
 -12   4  13      179.47      220.28     19.22 o 
 -10   4  13     1156.63     1260.96     38.52 o 
  -8   4  13      860.38      813.77     23.66 o 
  -6   4  13     5665.60     5441.64    110.28 o 
  -4   4  13     1138.58     1080.21     22.61 o 
  -2   4  13     1730.23     1701.93     31.13 o 
   0   4  13      946.69     1005.86     24.21 o 
   2   4  13      162.63      200.96     24.70 o 
   4   4  13     3144.26     3247.58     45.04 o 
   6   4  13      608.85      673.39     29.66 o 
   8   4  13     1058.59     1117.48     33.73 o 
  10   4  13      502.47      525.57     33.73 o 
 -19   5  13       63.97       89.85     17.64 o 
 -17   5  13       53.94      100.45     28.14 o 
 -15   5  13        7.35       41.82     17.42 o 
 -13   5  13      349.69      321.67     17.27 o 
 -11   5  13      496.16      551.12     31.27 o 
  -9   5  13        9.91       -7.77     20.04 o 
  -7   5  13        9.46      -16.18     30.39 o 
  -5   5  13      456.32      505.70     22.13 o 
  -3   5  13       50.65       95.94     21.94 o 
  -1   5  13      770.76      751.07     36.66 o 
   1   5  13      285.68      263.71     23.86 o 
   3   5  13       18.50       35.73     34.43 o 
   5   5  13        7.24       18.55     26.93 o 
   7   5  13      524.10      558.74     31.26 o 
   9   5  13       20.57       32.25     34.80 o 
 -18   6  13      460.51      336.80     18.00 o 
 -16   6  13        2.28        3.96     21.94 o 
 -14   6  13       22.26       34.05     18.80 o 
 -12   6  13       28.26       23.39     17.60 o 
 -10   6  13      189.69      246.81     24.48 o 
  -8   6  13     1705.54     1822.48     43.01 o 
  -6   6  13       43.03       75.97     19.68 o 
  -4   6  13     1287.29     1223.94     29.15 o 
  -2   6  13       28.05       73.08     33.25 o 
   0   6  13      650.93      680.14     36.44 o 
   2   6  13        7.00        7.57     55.96 o 
   4   6  13     1166.27     1124.14     26.11 o 
   6   6  13      741.71      829.76     32.31 o 
   8   6  13      273.23      221.13     32.90 o 
 -15   7  13       28.77       54.64     29.61 o 
 -13   7  13       31.67       26.52     21.60 o 
 -11   7  13      125.77       67.15     22.92 o 
  -9   7  13        1.04       49.31     22.59 o 
  -7   7  13       65.75      132.89     25.34 o 
  -5   7  13        5.05       16.21     38.82 o 
  -3   7  13      147.53      129.37     25.05 o 
  -1   7  13       47.19       40.73     35.31 o 
   1   7  13      184.75      171.42     22.00 o 
   3   7  13       88.72       58.59     34.38 o 
   5   7  13      158.43      145.17     34.06 o 
   7   7  13        2.90      -27.11     32.13 o 
 -14   8  13       11.85       21.51     19.86 o 
 -12   8  13        2.03       53.03     20.72 o 
 -10   8  13       20.42       38.63     19.03 o 
  -8   8  13      188.83      255.38     41.10 o 
  -6   8  13       91.06      124.87     31.58 o 
  -4   8  13        7.56       38.02     23.30 o 
  -2   8  13      220.32      177.51     70.03 o 
   0   8  13       35.69       82.57     24.29 o 
   2   8  13       99.26      113.77     23.13 o 
   4   8  13      130.16      161.34     53.59 o 
  -9   9  13      117.58      131.87     19.29 o 
  -7   9  13        5.79        0.95     24.32 o 
  -5   9  13        9.42       54.58     34.54 o 
  -3   9  13       28.45      106.95     24.44 o 
  -1   9  13       60.16       68.11     24.25 o 
   1   9  13       70.53       49.44     30.47 o 
 -20   0  14      335.24      316.44     26.78 o 
 -18   0  14       19.09       83.60     60.17 o 
 -16   0  14     4652.51     4609.59    208.44 o 
 -14   0  14     2841.38     2716.59     63.23 o 
 -12   0  14       26.39       94.09     28.94 o 
 -10   0  14     9497.01     9361.12    322.43 o 
  -8   0  14     5007.56     4926.34    128.15 o 
  -6   0  14     9613.29     9370.69    188.67 o 
  -4   0  14      381.04      337.55     65.40 o 
  -2   0  14     2169.46     2220.26     38.96 o 
   0   0  14     6897.49     6677.42     61.02 o 
   2   0  14     1841.76     1854.40     65.16 o 
   4   0  14     2606.74     2718.34     43.93 o 
   6   0  14     2721.13     2679.49     43.73 o 
   8   0  14     2437.71     2753.01     48.85 o 
  10   0  14       86.36       83.19     66.73 o 
  12   0  14       39.36       68.22     85.04 o 
 -21   1  14       62.13       96.76     22.45 o 
 -19   1  14       69.51      114.19     21.32 o 
 -17   1  14      152.60      190.83     21.55 o 
 -15   1  14     1881.39     1942.90     74.96 o 
 -13   1  14      192.11      253.94     21.65 o 
 -11   1  14     1061.41     1080.15     33.01 o 
  -9   1  14      384.69      392.79     20.74 o 
  -7   1  14     3256.94     3224.67     60.22 o 
  -5   1  14      421.35      422.33     31.48 o 
  -3   1  14     3592.78     3427.15     72.34 o 
  -1   1  14     6622.22     6637.52     89.24 o 
   1   1  14       87.46      122.55     24.20 o 
   3   1  14     1292.30     1350.52     42.83 o 
   5   1  14      191.86      225.24     26.62 o 
   7   1  14      813.57      832.05     28.62 o 
   9   1  14      746.69      719.75     46.80 o 
  11   1  14       93.30       90.14     61.05 o 
 -20   2  14      137.53      177.15     20.56 o 
 -18   2  14     1261.85     1205.05     21.31 o 
 -16   2  14      140.23      165.01     24.09 o 
 -14   2  14     1902.50     1824.06     31.92 o 
 -12   2  14      695.09      715.40     35.94 o 
 -10   2  14      331.30      335.71     25.25 o 
  -8   2  14     4037.11     4071.89     89.21 o 
  -6   2  14     2179.05     2267.61     55.59 o 
  -4   2  14     4185.05     4102.63     79.12 o 
  -2   2  14        7.45       16.97     24.34 o 
   0   2  14       80.16      119.95     24.16 o 
   2   2  14     1234.56     1226.82     24.65 o 
   4   2  14      491.01      455.22     27.28 o 
   6   2  14     2789.95     2840.34     40.17 o 
   8   2  14        7.92       23.58     29.12 o 
  10   2  14      696.79      741.78     60.57 o 
 -19   3  14        0.45       12.21     19.54 o 
 -17   3  14      910.38      949.40     26.75 o 
 -15   3  14       15.29       66.97     21.10 o 
 -13   3  14     2398.91     2452.77     62.69 o 
 -11   3  14      731.87      711.82     22.40 o 
  -9   3  14      575.75      617.84     19.90 o 
  -7   3  14       43.56       74.71     22.69 o 
  -5   3  14       42.71      145.73     23.23 o 
  -3   3  14     3750.16     3615.52     74.57 o 
  -1   3  14     1409.43     1424.53     28.21 o 
   1   3  14     6506.24     6771.36    104.13 o 
   3   3  14       58.35       47.55     24.41 o 
   5   3  14      423.82      464.12     25.09 o 
   7   3  14      478.11      469.40     27.20 o 
   9   3  14       57.03       90.19     43.80 o 
  11   3  14      780.50      788.49     55.53 o 
 -20   4  14      287.65      236.95     26.97 o 
 -18   4  14      229.38      222.09     18.55 o 
 -16   4  14        4.97       28.60     20.24 o 
 -14   4  14      701.49      695.29     19.24 o 
 -12   4  14      248.22      238.89     20.95 o 
 -10   4  14     2103.45     2197.63     40.23 o 
  -8   4  14      166.01      174.25     21.83 o 
  -6   4  14     1747.12     1793.64     51.74 o 
  -4   4  14      725.79      696.23     25.65 o 
  -2   4  14      346.93      354.88     23.43 o 
   0   4  14     2188.71     2182.68     27.30 o 
   2   4  14        1.99       23.69     22.11 o 
   4   4  14     2441.73     2364.85     43.30 o 
   6   4  14       43.70       50.35     29.58 o 
   8   4  14      124.32       88.70     31.91 o 
  10   4  14      310.94      321.12     33.18 o 
 -19   5  14      135.20      155.32     16.47 o 
 -17   5  14       28.61       10.16     27.78 o 
 -15   5  14      760.56      793.81     18.87 o 
 -13   5  14      376.23      362.12     17.51 o 
 -11   5  14     2040.60     1994.05     28.20 o 
  -9   5  14       35.77      121.88     22.44 o 
  -7   5  14     1177.84     1115.03     33.13 o 
  -5   5  14     1243.88     1396.77     43.40 o 
  -3   5  14       62.44      120.12     33.25 o 
  -1   5  14     2753.19     2919.71     66.73 o 
   1   5  14      361.40      421.62     22.06 o 
   3   5  14     1367.66     1389.97     33.42 o 
   5   5  14      116.28      122.02     25.18 o 
   7   5  14       51.52       75.79     30.78 o 
   9   5  14      764.49      739.53     34.58 o 
 -16   6  14       75.31       34.49     22.00 o 
 -14   6  14      125.73      162.02     26.26 o 
 -12   6  14      182.71      184.38     18.52 o 
 -10   6  14     1208.97     1097.88     26.90 o 
  -8   6  14      685.76      816.59     63.74 o 
  -6   6  14     1241.44     1142.32     34.44 o 
  -4   6  14      220.71      279.19     22.55 o 
  -2   6  14      747.84      725.60     21.12 o 
   0   6  14      689.27      711.48     25.95 o 
   2   6  14      916.14      855.50     34.95 o 
   4   6  14      366.09      370.67     45.48 o 
   6   6  14      131.98       87.72     30.90 o 
 -15   7  14       30.85       70.79     19.41 o 
 -13   7  14      731.95      672.76     34.37 o 
 -11   7  14       29.54       90.53     20.07 o 
  -9   7  14      661.49      636.03     23.00 o 
  -7   7  14      760.05      776.60     29.45 o 
  -5   7  14      237.21      249.57     23.77 o 
  -3   7  14      259.15      274.56     23.66 o 
  -1   7  14      202.86      197.09     50.67 o 
   1   7  14      270.11      308.04     26.36 o 
   3   7  14      116.76       96.58     23.79 o 
   5   7  14        4.12       12.69     33.43 o 
 -12   8  14       81.34       49.47     24.38 o 
 -10   8  14      130.49      142.70     20.14 o 
  -8   8  14      407.67      377.35     23.72 o 
  -6   8  14       31.53      107.75     31.04 o 
  -4   8  14      343.55      342.45     23.21 o 
  -2   8  14        5.19       34.13     22.79 o 
   0   8  14      240.93      231.42     23.58 o 
   2   8  14      140.61      112.77     54.67 o 
  -7   9  14      215.00      135.67     19.89 o 
  -5   9  14      276.18      176.47     29.82 o 
  -3   9  14        5.90       23.31     20.95 o 
 -21   1  15        1.30       18.24     22.12 o 
 -19   1  15       95.18      126.11     28.22 o 
 -17   1  15      344.82      345.91     25.66 o 
 -15   1  15     1114.08     1156.35     45.15 o 
 -13   1  15     1729.33     1789.79     42.71 o 
 -11   1  15     1440.98     1545.80     36.19 o 
  -9   1  15     1214.94     1195.67     30.05 o 
  -7   1  15       61.44       90.32     27.54 o 
  -5   1  15     3551.27     3509.83     82.45 o 
  -3   1  15     5665.51     5707.28    103.59 o 
  -1   1  15     5792.40     5913.12    109.90 o 
   1   1  15     2779.49     2779.42     66.45 o 
   3   1  15       21.35       35.33     24.57 o 
   5   1  15        6.49       44.90     24.92 o 
   7   1  15       75.38      116.04     26.52 o 
   9   1  15      961.88      839.37     43.17 o 
 -20   2  15      188.20      166.73     22.43 o 
 -18   2  15      263.07      287.30     17.95 o 
 -16   2  15      335.34      350.64     19.91 o 
 -14   2  15      603.05      589.17     30.56 o 
 -12   2  15      786.55      758.12     21.87 o 
 -10   2  15      398.82      380.69     19.32 o 
  -8   2  15     1398.12     1353.75     46.07 o 
  -6   2  15      128.49      138.82     18.60 o 
  -4   2  15     1289.23     1351.39     44.01 o 
  -2   2  15      132.02      153.94     27.48 o 
   0   2  15      337.49      378.28     24.62 o 
   2   2  15      492.99      519.01     25.29 o 
   4   2  15       74.36      143.80     25.40 o 
   6   2  15     1035.46     1086.96     27.94 o 
   8   2  15      705.47      797.44     31.09 o 
  10   2  15       72.46       96.35     50.80 o 
 -19   3  15      119.50      171.50     30.17 o 
 -17   3  15      430.27      398.51     25.56 o 
 -15   3  15      188.59      218.40     21.79 o 
 -13   3  15      631.84      692.08     20.77 o 
 -11   3  15      570.48      611.47     24.23 o 
  -9   3  15       93.02      111.86     21.08 o 
  -7   3  15      237.26      274.77     22.40 o 
  -5   3  15      147.76      207.97     20.41 o 
  -3   3  15     3015.31     3021.39     51.97 o 
  -1   3  15      166.37      151.10     22.08 o 
   1   3  15      818.45      842.51     23.97 o 
   3   3  15      357.32      428.72     24.38 o 
   5   3  15      124.37      138.23     25.58 o 
   7   3  15      126.48      126.27     25.62 o 
   9   3  15      218.55      120.61     43.96 o 
 -18   4  15      569.56      546.67     19.26 o 
 -16   4  15       42.23       40.09     18.32 o 
 -14   4  15        3.61       -8.81     18.83 o 
 -12   4  15       43.63       51.43     21.52 o 
 -10   4  15     2720.31     2673.52     60.70 o 
  -8   4  15      391.88      425.10     34.35 o 
  -6   4  15      786.50      834.92     28.97 o 
  -4   4  15     2329.66     2378.83     47.08 o 
  -2   4  15       39.16       67.18     21.59 o 
   0   4  15        1.81        9.54     23.48 o 
   2   4  15      379.98      436.38     23.20 o 
   4   4  15     1251.16     1271.62     26.91 o 
   6   4  15     1543.56     1637.26     54.21 o 
   8   4  15       93.18      106.57     32.82 o 
 -17   5  15        7.78       45.62     19.82 o 
 -15   5  15       36.52       91.79     30.12 o 
 -13   5  15        0.11        9.89     18.89 o 
 -11   5  15       30.32       78.05     17.33 o 
  -9   5  15      112.01      110.14     23.77 o 
  -7   5  15      198.89      256.92     26.98 o 
  -5   5  15      304.93      367.09     27.04 o 
  -3   5  15      310.41      291.16     21.58 o 
  -1   5  15        0.49       27.99     22.30 o 
   1   5  15        8.56       77.94     22.51 o 
   3   5  15       34.95       93.01     22.13 o 
   5   5  15       99.06      106.83     25.41 o 
   7   5  15      212.21      179.57     34.07 o 
 -16   6  15      129.05      130.07     22.00 o 
 -14   6  15        2.72       38.34     19.36 o 
 -12   6  15       25.60      141.56     19.28 o 
 -10   6  15      469.06      500.65     31.68 o 
  -8   6  15     1447.87     1537.04     81.44 o 
  -6   6  15      300.39      294.41     19.88 o 
  -4   6  15      871.99      858.03     21.62 o 
  -2   6  15       73.60      116.71     34.70 o 
   0   6  15       26.87       28.83     31.39 o 
   2   6  15      728.58      709.18     27.55 o 
   4   6  15      590.95      591.92     26.99 o 
   6   6  15      267.91      255.65     28.86 o 
 -13   7  15       75.05       85.52     26.56 o 
 -11   7  15       47.73       77.45     40.17 o 
  -9   7  15        6.41      -25.36     27.87 o 
  -7   7  15      147.59      134.76     23.91 o 
  -5   7  15       38.69       70.07     25.16 o 
  -3   7  15       23.02       51.76     25.43 o 
  -1   7  15       45.23       26.80     24.57 o 
   1   7  15      280.75      267.62     27.79 o 
   3   7  15      119.30      160.83     34.25 o 
 -10   8  15      189.75      211.67     20.36 o 
  -8   8  15      118.49       94.73     22.20 o 
  -6   8  15       57.55      140.10     44.88 o 
  -4   8  15        7.39       36.62     25.42 o 
  -2   8  15        5.04       31.02     22.77 o 
   0   8  15        1.49       10.78     23.90 o 
 -20   0  16       49.74       49.53     65.91 o 
 -18   0  16     1549.17     1412.25     81.62 o 
 -16   0  16      232.94      210.69     63.01 o 
 -14   0  16       27.81       78.73     30.55 o 
 -12   0  16     1913.83     1939.68     85.90 o 
 -10   0  16       20.93       76.21     23.79 o 
  -8   0  16     4739.80     4948.38    212.62 o 
  -6   0  16     1274.56     1306.75    127.94 o 
  -4   0  16     7134.24     7016.07    254.23 o 
  -2   0  16        8.78       35.08     46.53 o 
   0   0  16       23.20       52.43     32.86 o 
   2   0  16     3065.87     3103.83     82.92 o 
   4   0  16     1020.00      978.68     44.86 o 
   6   0  16     3068.96     3293.42    155.04 o 
   8   0  16       35.05       69.73     37.82 o 
 -19   1  16       25.49       81.53     30.00 o 
 -17   1  16      265.09      244.92     28.44 o 
 -15   1  16       78.28      137.89     20.26 o 
 -13   1  16     1576.53     1601.02     46.63 o 
 -11   1  16     1234.82     1288.06     32.34 o 
  -9   1  16      725.20      774.76     26.38 o 
  -7   1  16     3305.14     3297.46     55.91 o 
  -5   1  16      145.33      147.95     24.74 o 
  -3   1  16     3279.53     3231.29     83.67 o 
  -1   1  16       13.88       21.75     28.00 o 
   1   1  16      723.21      786.99     23.77 o 
   3   1  16      241.64      230.68     23.67 o 
   5   1  16      310.07      342.57     24.36 o 
   7   1  16      211.92      229.54     27.16 o 
   9   1  16       11.08       60.61     40.85 o 
 -20   2  16      279.89      309.24     46.47 o 
 -18   2  16        3.10       14.84     19.96 o 
 -16   2  16       23.69      105.30     27.28 o 
 -14   2  16     1141.01     1152.95     45.24 o 
 -12   2  16      312.29      309.47     30.28 o 
 -10   2  16     2342.32     2418.41     56.51 o 
  -8   2  16     1670.47     1755.74     53.44 o 
  -6   2  16     1180.18     1259.23     44.05 o 
  -4   2  16      190.07      212.09     22.22 o 
  -2   2  16        5.88       27.18     23.14 o 
   0   2  16     4428.44     4366.47     64.84 o 
   2   2  16      573.25      597.40     24.56 o 
   4   2  16     4941.09     4725.71    106.38 o 
   6   2  16      242.40      240.24     29.32 o 
   8   2  16      692.97      628.50     28.36 o 
 -19   3  16      128.95      151.11     19.72 o 
 -17   3  16       11.68       17.99     26.17 o 
 -15   3  16     1693.63     1625.55     54.95 o 
 -13   3  16      209.38      218.57     18.67 o 
 -11   3  16     2318.55     2268.61     59.13 o 
  -9   3  16        8.49        4.54     18.78 o 
  -7   3  16      224.08      283.07     27.71 o 
  -5   3  16     3123.13     3232.53     95.96 o 
  -3   3  16       18.76       83.54     27.17 o 
  -1   3  16     3292.75     3520.54     81.06 o 
   1   3  16       47.01       77.00     22.29 o 
   3   3  16     1164.55     1156.47     53.92 o 
   5   3  16       21.86       72.35     25.68 o 
   7   3  16      122.48       79.88     26.86 o 
 -18   4  16      249.58      259.94     18.16 o 
 -16   4  16        1.66       55.64     18.60 o 
 -14   4  16      449.64      349.70     21.56 o 
 -12   4  16      790.46      861.38     39.82 o 
 -10   4  16        3.70       83.53     29.28 o 
  -8   4  16     1603.54     1703.99     50.76 o 
  -6   4  16      178.63      163.54     22.37 o 
  -4   4  16      153.38      216.85     22.53 o 
  -2   4  16      656.28      715.67     24.02 o 
   0   4  16      126.97      130.38     21.08 o 
   2   4  16      697.15      686.95     24.46 o 
   4   4  16       68.79       65.93     23.98 o 
   6   4  16      121.98      144.25     29.24 o 
 -17   5  16      361.35      363.31     30.90 o 
 -15   5  16       78.28       93.28     19.92 o 
 -13   5  16      924.65      914.40     43.59 o 
 -11   5  16       56.00       90.72     27.43 o 
  -9   5  16      336.25      313.17     26.25 o 
  -7   5  16     1243.22     1199.70     38.08 o 
  -5   5  16      489.83      514.02     32.06 o 
  -3   5  16     1762.65     1781.14     38.99 o 
  -1   5  16      693.74      649.27     28.07 o 
   1   5  16     1393.04     1324.85     55.53 o 
   3   5  16        0.86       42.92     22.30 o 
   5   5  16       22.32       23.89     24.39 o 
 -14   6  16      157.45      182.58     29.95 o 
 -12   6  16      143.34      146.28     17.72 o 
 -10   6  16      794.05      741.04     20.86 o 
  -8   6  16      715.19      685.53     41.02 o 
  -6   6  16      248.15      298.34     23.02 o 
  -4   6  16     1693.08     1608.75     34.14 o 
  -2   6  16       16.60       29.22     21.17 o 
   0   6  16      439.50      421.65     58.57 o 
   2   6  16       24.39       80.24     24.93 o 
   4   6  16       28.24       66.45     25.97 o 
 -11   7  16       67.43       31.92     28.66 o 
  -9   7  16        9.12       62.88     25.25 o 
  -7   7  16       12.05       57.40     37.63 o 
  -5   7  16      384.29      417.87     25.67 o 
  -3   7  16       10.46        9.68     25.20 o 
  -1   7  16      811.47      720.55     44.76 o 
   1   7  16       24.34       29.89     26.07 o 
  -6   8  16      294.89      276.61     34.72 o 
 -19   1  17      244.62      243.56     21.67 o 
 -17   1  17      528.43      515.38     19.75 o 
 -15   1  17      820.33      823.10     36.14 o 
 -13   1  17      812.46      908.38     28.25 o 
 -11   1  17      128.37      187.90     21.67 o 
  -9   1  17      271.01      240.58     19.15 o 
  -7   1  17      200.93      239.37     27.42 o 
  -5   1  17     2318.18     2280.69     56.62 o 
  -3   1  17     1415.15     1453.20     47.71 o 
  -1   1  17     1295.22     1311.74     38.02 o 
   1   1  17     1155.83     1060.75     23.75 o 
   3   1  17       78.57       81.69     23.57 o 
   5   1  17        2.33       19.17     24.62 o 
   7   1  17      690.47      567.72     27.07 o 
 -18   2  17       57.08       54.87     19.67 o 
 -16   2  17       50.03       65.08     16.98 o 
 -14   2  17        3.54       28.72     20.47 o 
 -12   2  17       50.53       80.87     18.90 o 
 -10   2  17      828.81      837.93     28.85 o 
  -8   2  17      160.41      189.74     21.69 o 
  -6   2  17     1937.04     1934.59     46.27 o 
  -4   2  17      238.46      284.09     22.63 o 
  -2   2  17      217.86      236.69     23.72 o 
   0   2  17      939.86      929.06     23.58 o 
   2   2  17      171.66      211.52     24.82 o 
   4   2  17      708.66      719.90     25.73 o 
   6   2  17      177.24      208.08     26.79 o 
 -17   3  17        2.65        7.87     24.60 o 
 -15   3  17      563.35      626.83     18.24 o 
 -13   3  17       16.45       58.40     18.74 o 
 -11   3  17       94.93      109.26     19.66 o 
  -9   3  17       76.58       76.74     18.34 o 
  -7   3  17       96.00      139.08     22.60 o 
  -5   3  17     1587.73     1653.43     28.37 o 
  -3   3  17      219.59      275.79     22.36 o 
  -1   3  17      834.91      809.43     23.46 o 
   1   3  17      256.24      320.73     29.09 o 
   3   3  17      248.21      253.10     24.11 o 
   5   3  17      306.18      250.63     24.37 o 
 -16   4  17       21.82       22.81     17.10 o 
 -14   4  17        8.84       42.69     18.79 o 
 -12   4  17      173.14      242.16     28.25 o 
 -10   4  17      451.86      481.92     19.94 o 
  -8   4  17     1341.48     1261.29     47.87 o 
  -6   4  17     1333.00     1262.33     49.58 o 
  -4   4  17      156.14      181.70     21.15 o 
  -2   4  17        4.02       14.17     19.93 o 
   0   4  17      478.07      477.33     23.43 o 
   2   4  17      364.45      375.94     24.06 o 
   4   4  17      648.94      635.21     38.32 o 
 -15   5  17       24.69       48.63     18.45 o 
 -13   5  17      165.14      176.09     29.46 o 
 -11   5  17        3.82      -27.72     27.72 o 
  -9   5  17        4.63       27.00     22.11 o 
  -7   5  17       35.48       66.26     36.64 o 
  -5   5  17       27.30       83.84     20.86 o 
  -3   5  17      126.49      145.84     22.29 o 
  -1   5  17       10.48       43.31     22.12 o 
   1   5  17       12.31       35.47     22.39 o 
   3   5  17      120.98       87.52     22.99 o 
 -12   6  17      158.31      171.13     17.81 o 
 -10   6  17      352.61      414.36     33.29 o 
  -8   6  17       30.53      153.73     44.71 o 
  -6   6  17      134.86      157.32     41.91 o 
  -4   6  17       11.95       35.00     22.64 o 
  -2   6  17       38.45       50.77     22.04 o 
   0   6  17      174.72      169.33     24.10 o 
  -9   7  17        0.30       28.50     30.04 o 
  -7   7  17      147.99      140.18     20.25 o 
  -5   7  17      169.17      155.98     23.34 o 
  -3   7  17       22.66       66.18     21.10 o 
 -18   0  18        1.39      101.85     27.81 o 
 -16   0  18      136.48      187.71     26.39 o 
 -14   0  18      864.02      827.92     41.99 o 
 -12   0  18      109.90      130.56     25.48 o 
 -10   0  18     7336.70     7225.03    318.29 o 
  -8   0  18      192.86      229.94     25.07 o 
  -6   0  18     3029.87     2986.13    123.90 o 
  -4   0  18      450.56      408.97     48.28 o 
  -2   0  18      184.10      194.64     80.05 o 
   0   0  18     2703.36     2596.66     82.58 o 
   2   0  18       70.11      107.78     43.90 o 
   4   0  18     2516.43     2289.14    163.45 o 
 -17   1  18        0.05      -17.58     19.35 o 
 -15   1  18      346.91      381.12     24.16 o 
 -13   1  18        5.33       13.23     17.82 o 
 -11   1  18      303.93      316.37     22.11 o 
  -9   1  18        5.08       23.74     16.96 o 
  -7   1  18      112.90      132.44     19.61 o 
  -5   1  18       21.16       38.74     26.10 o 
  -3   1  18       10.95       51.94     31.22 o 
  -1   1  18      309.44      340.91     21.15 o 
   1   1  18        8.21       46.58     21.41 o 
   3   1  18      483.80      480.01     23.81 o 
   5   1  18      183.19      167.88     24.96 o 
 -16   2  18       48.18       67.39     20.65 o 
 -14   2  18       11.35       76.29     20.72 o 
 -12   2  18     1124.10     1123.07     42.73 o 
 -10   2  18      132.54      204.54     18.20 o 
  -8   2  18     3177.38     3277.36    120.71 o 
  -6   2  18       88.37      126.10     20.01 o 
  -4   2  18      950.86     1003.50     33.73 o 
  -2   2  18     1122.95     1089.35     22.41 o 
   0   2  18        6.45       50.15     22.03 o 
   2   2  18      785.14      800.01     24.15 o 
   4   2  18      121.84      189.31     25.74 o 
 -17   3  18      371.99      311.54     26.53 o 
 -15   3  18       21.11      -13.65     29.14 o 
 -13   3  18      289.22      307.38     19.14 o 
 -11   3  18       41.93       30.08     19.15 o 
  -9   3  18      569.48      562.62     32.20 o 
  -7   3  18      776.72      779.08     23.01 o 
  -5   3  18       19.14       63.53     24.48 o 
  -3   3  18     2751.91     2678.18     78.43 o 
  -1   3  18      190.13      192.96     28.55 o 
   1   3  18     1629.26     1529.89     49.80 o 
   3   3  18      103.63       82.00     30.31 o 
 -14   4  18      270.51      252.81     22.81 o 
 -12   4  18        0.10       31.07     22.52 o 
 -10   4  18      440.13      502.80     19.30 o 
  -8   4  18       77.89       41.45     20.89 o 
  -6   4  18      197.25      205.26     19.81 o 
  -4   4  18      249.94      254.61     21.02 o 
  -2   4  18       70.10       24.89     22.86 o 
   0   4  18      949.54      791.54     23.63 o 
   2   4  18      121.31       50.60     23.64 o 
 -13   5  18       27.66       52.02     20.36 o 
 -11   5  18      344.09      278.77     33.60 o 
  -9   5  18       67.25      138.89     26.61 o 
  -7   5  18       11.99       32.63     20.28 o 
  -5   5  18      834.44      900.96     22.77 o 
  -3   5  18       96.67      108.14     24.17 o 
  -1   5  18      959.38      910.52     32.40 o 
   1   5  18       42.08       47.13     23.02 o 
 -10   6  18       90.50       67.80     16.88 o 
  -8   6  18        2.99       21.83     19.12 o 
  -6   6  18      152.62      173.33     26.70 o 
  -4   6  18       17.14        9.87     24.90 o 
  -2   6  18       87.57      110.90     23.99 o 
 -15   1  19      150.85      181.93     26.05 o 
 -13   1  19      669.77      655.73     26.78 o 
 -11   1  19       13.86       45.00     18.08 o 
  -9   1  19      140.08      135.20     17.29 o 
  -7   1  19     1098.34     1103.30     45.22 o 
  -5   1  19     2024.81     1979.26     63.85 o 
  -3   1  19     1195.01     1082.63     24.60 o 
  -1   1  19      884.29      832.60     38.35 o 
   1   1  19      116.94      119.95     35.62 o 
   3   1  19       28.81       33.82     21.26 o 
 -16   2  19        1.26       43.96     21.76 o 
 -14   2  19       15.09        9.30     20.16 o 
 -12   2  19      205.39      252.37     48.80 o 
 -10   2  19      479.76      486.39     34.38 o 
  -8   2  19      411.74      416.66     34.81 o 
  -6   2  19      361.85      400.83     23.80 o 
  -4   2  19        6.75       56.84     23.83 o 
  -2   2  19        1.27       17.96     22.35 o 
   0   2  19       14.71       23.06     21.47 o 
   2   2  19      157.46      173.72     23.46 o 
 -15   3  19      116.37      150.54     19.69 o 
 -13   3  19      206.93      252.67     35.44 o 
 -11   3  19        2.63       17.75     25.04 o 
  -9   3  19        7.26       64.98     25.48 o 
  -7   3  19      304.83      370.56     22.09 o 
  -5   3  19      367.24      401.35     20.37 o 
  -3   3  19      395.48      415.54     28.26 o 
  -1   3  19      237.51      241.59     24.53 o 
   1   3  19        5.60        2.81     21.58 o 
 -12   4  19      355.60      288.32     32.78 o 
 -10   4  19      378.33      365.63     29.31 o 
  -8   4  19      241.26      264.55     19.51 o 
  -6   4  19      115.78      158.65     26.81 o 
  -4   4  19       10.50       28.72     31.73 o 
  -2   4  19       23.16       46.13     24.83 o 
   0   4  19      237.95      199.64     25.61 o 
 -11   5  19       68.12       43.72     17.69 o 
  -9   5  19      138.62      144.16     24.04 o 
  -7   5  19       13.44       18.89     21.93 o 
  -5   5  19        2.25       -2.29     20.93 o 
  -3   5  19        3.14        7.97     21.45 o 
 -14   0  20       25.02       52.79     24.68 o 
 -12   0  20     1577.16     1460.01    123.66 o 
 -10   0  20      791.88      762.92     25.69 o 
  -8   0  20      889.46      878.65     34.51 o 
  -6   0  20      117.18       73.66     44.83 o 
  -4   0  20       22.13       52.43     45.55 o 
  -2   0  20     1053.84     1028.25     32.75 o 
   0   0  20       51.82       53.87     31.70 o 
 -13   1  20      159.58      189.95     32.97 o 
 -11   1  20       83.46       67.91     19.21 o 
  -9   1  20      221.89      213.53     16.76 o 
  -7   1  20      371.81      336.20     20.55 o 
  -5   1  20        0.12        2.12     45.51 o 
  -3   1  20      422.41      409.24     49.11 o 
  -1   1  20       38.84       10.85     21.00 o 
 -14   2  20      560.21      501.75     40.60 o 
 -12   2  20       26.93       25.32     16.57 o 
 -10   2  20     1445.86     1358.40     58.39 o 
  -8   2  20        2.57        0.22     19.12 o 
  -6   2  20      437.64      440.71     18.72 o 
  -4   2  20       43.32       74.56     21.61 o 
  -2   2  20       66.78       43.79     21.79 o 
   0   2  20     1035.11      828.50     63.71 o 
 -11   3  20      370.46      328.57     41.01 o 
  -9   3  20      504.86      440.94     26.30 o 
  -7   3  20       28.18       37.81     19.96 o 
  -5   3  20     1827.67     1638.42     31.60 o 
  -3   3  20       20.93       47.38     18.92 o 
  -8   4  20       88.62      103.98     17.82 o 
  -6   4  20      105.83       90.96     23.46 o 
 -11   1  21       14.58        0.64     25.40 o 
  -9   1  21      141.93      135.29     18.27 o 
  -7   1  21      605.69      550.50     32.92 o 
  -5   1  21      682.68      652.89     28.00 o 
  -8   2  21      126.30      161.63     21.45 o 
  -6   2  21        9.28       35.00     18.87 o 
                                                 
